# Supplementary material for: RNA profiles of rat olfactory epithelia: individual and age related variations
Source: BMC Genomics. 2009 Dec 2;10:572. doi: 10.1186/1471-2164-10-572 (PMC2797534; doi:10.1186/1471-2164-10-572)
Supplement: Additional file 1 — List of the 1136 OR genes that are probed in the 44K Agilent microarray. This XLS document contains a list of the 1136 OR genes that are probed in the 44K Agilent microarray. [file 1471-2164-10-572-S1.XLS]

## Sheet: Additional_data_file_1
Systematic Name	Gene Name	GenBank Accession No.	Map	Gene Symbol	Description	60-mers probe sequence
A_44_P445113	olfactory receptor 1 (predicted)	NM_001000538	1q12	Olr1_predicted	olfactory receptor 1 (predicted)	TCTTGGTGGTGTCGATGAGCTATGGAAGCTGCATCATCATGTACCTGAACCCCACGCAGA
A_44_P447477	olfactory receptor 10 (predicted)	NM_001000115	1q31	Olr10_predicted	olfactory receptor 10 (predicted)	CAAAGAAGTAAAAGGAGCACTCAGAAAAGTTTTACATCTTAGGATATGTTCAGAGAAAGC
A_44_P393391	olfactory receptor 1000 (predicted)	NM_001000077	7q11	Olr1000_predicted	olfactory receptor 1000 (predicted)	TGTACTGACACTTATCATCACCTTGATCTTAGTGATTCTCTCCTACACACTCATCCTTAA
A_44_P520045	olfactory receptor 1002 (predicted)	NM_001001371	7q11	Olr1002_predicted	olfactory receptor 1002 (predicted)	ACTCTCACCCTCGTGGATGCTCACCTGAAGACACCCATGTATTTTTTCCTTCGGAATTTT
A_44_P226752	olfactory receptor 1006 (predicted)	NM_001000075	7q11	Olr1006_predicted	olfactory receptor 1006 (predicted)	CCTTCATCATTACTCTTCTGTGTGTCGTCTTTTCACACATATACATCATAAGGACAGTTC
A_44_P186989	olfactory receptor 1007 (predicted)	NM_001000076	7q11	Olr1007_predicted	olfactory receptor 1007 (predicted)	GACCCACAATTGCAAATTGTGGTTTTTCTGTTTCTCTTTCTTAATTACATGATGAGTCTG
A_44_P353587	olfactory receptor 1012 (predicted)	NM_001000071	7q11	Olr1012_predicted	olfactory receptor 1012 (predicted)	ATGAAAAACCACACAGTACCCACAGAATTCATTCTATTAGGACTGTCAGATGACCCTGAG
A_44_P379435	olfactory receptor 1014 (predicted)	NM_001000699	7q11	Olr1014_predicted	olfactory receptor 1014 (predicted)	CAGAACAATTCTGAGAATTCCTTCTACTAATCAAAGAAAAAAGGCCTTTTCAACCTGTTC
A_44_P313618	olfactory receptor 1016 (predicted)	NM_001000070	7q11	Olr1016_predicted	olfactory receptor 1016 (predicted)	ATGGCTGAGGAAAATCAAAGTACAACATATGAGTTTCTCCTACTCGGGTTCTCTGATCTC
A_44_P480057	olfactory receptor 1020 (predicted)	NM_001000069	7q11	Olr1020_predicted	olfactory receptor 1020 (predicted)	GTTTCTCTTTCTCAATTATATCTTGAGCATGATGGGGAACTTAGTGATCATACTCCTTAC
A_44_P440372	olfactory receptor 1024 (predicted)	NM_001000068	7q11	Olr1024_predicted	olfactory receptor 1024 (predicted)	TGGGACTCAAACTGAATTTCTGTGCTTCCAAGCTGATAGATCACTTCCTTTGTGACACAT
A_44_P146783	olfactory receptor 1029 (predicted)	NM_001001366	7q11	Olr1029_predicted	olfactory receptor 1029 (predicted)	TGGTGATCATATCCTACACCTACATTGCTATGACGATTTTAAAAATCCCTTCAACCAGCC
A_44_P146788	olfactory receptor 1029 (predicted)	NM_001001366	7q11	Olr1029_predicted	olfactory receptor 1029 (predicted)	CTTGTTATTATGGCAACTGGAGACAAAACCATTTCTTATGGTAATTGTTTCACTCAAGTG
A_44_P116355	olfactory receptor 103 (predicted)	NM_001000144	1q32	Olr103_predicted	olfactory receptor 103 (predicted)	ACTTGTTCCACATCCTTGAAAATGCTTGATATATTCTGGTTTAATGAACACTGGATTGAG
A_44_P367610	olfactory receptor 104 (predicted)	NM_001000145	1q32	Olr104_predicted	olfactory receptor 104 (predicted)	TATCTACATGTTGGGTGTCAGCGAGGTGCCATTAGACATGTGCTTTGCACAGCTCTTTTT
A_44_P273938	olfactory receptor 1049 (predicted)	NM_001001365	7q11	Olr1049_predicted	olfactory receptor 1049 (predicted)	TGACAGATGACATTCGGCTTCAAATTATGCTTTTCATATTTCTGCTTCTTTCTTACATGC
A_44_P487058	olfactory receptor 105 (predicted)	NM_001000146	1q32	Olr105_predicted	olfactory receptor 105 (predicted)	CCTCTCCTATGTGCTGATTTTGAAGACAGTCCTGAGCATTGCTTCTAACGCTGAAAGATT
A_44_P107252	olfactory receptor 1051 (predicted)	NM_001001364	7q11	Olr1051_predicted	olfactory receptor 1051 (predicted)	TGATACAAGGTCCATGCAACTGCTCAATTACATTTTTGCCATCATTACTCTCCTAACTAC
A_44_P428566	olfactory receptor 1052 (predicted)	NM_001001363	7q11	Olr1052_predicted	olfactory receptor 1052 (predicted)	ATGAGGATCATAACTTCAGTGACATACTTCATCTTTCTGGGTCTGACAGACGATCCTGAG
A_44_P168068	olfactory receptor 1055 (predicted)	NM_001000067	7q11	Olr1055_predicted	olfactory receptor 1055 (predicted)	GGGGCTCAAACTGGATTTCTGTACTTCGGGATCAATAGATCATTTTTTATGTGACCCTTC
A_44_P194079	olfactory receptor 1057 (predicted)	NM_001000072	7q11	Olr1057_predicted	olfactory receptor 1057 (predicted)	TCACATTGTCAAGACAATTACAAAATTCCCTTCTGTTCAGCAAAAGAAAAAGGCCTTTTC
A_44_P360650	olfactory receptor 1058 (predicted)	NM_001000066	7q11	Olr1058_predicted	olfactory receptor 1058 (predicted)	CTGATGACCCACGGTGTAAAGTTGTATTATTCATATTCCTGCTTCTTACCTATCTGCTCA
A_44_P320778	olfactory receptor 1059 (predicted)	NM_001001362	7q11	Olr1059_predicted	olfactory receptor 1059 (predicted)	TGTGCAGCTCAATTATTCTTCTTTTTCTTACTAGGGGCCACAGAGTTCTACCTCCTGGCT
A_44_P240810	olfactory receptor 106 (predicted)	NM_001000147	1q32	Olr106_predicted	olfactory receptor 106 (predicted)	AGGAGGCTGTACTTTTGTCATTCCAATGTACTATCTCATTCCTACCGTTTGCATCCTGAC
A_44_P426147	olfactory receptor 1060 (predicted)	NM_001000698	7q11	Olr1060_predicted	olfactory receptor 1060 (predicted)	ACACGGTTAATAGAATTGTTGGCTTTTGCCTTAGCTGTCATGACACTTATCATCACCTTG
A_44_P153901	olfactory receptor 1061 (predicted)	NM_001000065	7q11	Olr1061_predicted	olfactory receptor 1061 (predicted)	CAGCAGGCAGACACAAAGCTTTCTCTACCTGCTCTTCTCATATCCTGGTTGTTTCTCTTT
A_44_P114020	olfactory receptor 1063 (predicted)	NM_001000064	7q11	Olr1063_predicted	olfactory receptor 1063 (predicted)	CAACAGTCATGAACAGGAAACTTTGCTTTCAACTAGTTTTAAGTTCCTGGTTATCTGGTT
A_44_P454264	olfactory receptor 1064 (predicted)	NM_001001076	7q11	Olr1064_predicted	olfactory receptor 1064 (predicted)	TCTCTGCCATTTTGACACTCCTGGTTACACTGGTGTTAGTGAACCTCTCCTATACGAACA
A_44_P179881	olfactory receptor 1067 (predicted)	NM_001000697	7q11	Olr1067_predicted	olfactory receptor 1067 (predicted)	GTGTTCTACACGCTTATCATCCCAATGTTGAATCCTCTGATTTATAGCTTAAGGAATACA
A_44_P280861	olfactory receptor 1069 (predicted)	NM_001000522	7q11	Olr1069_predicted	olfactory receptor 1069 (predicted)	AGAGCTTCTCCAAAGTTTCAGGTCTTCTTATTCTTAGTGTTCTTGATGATCTACATGGTC
A_44_P160997	olfactory receptor 107 (predicted)	NM_001000148	1q32	Olr107_predicted	olfactory receptor 107 (predicted)	GCTCTGCACATTTGCTGTGGACGCAATCTTCATCTTAGTTTCGTACATGAAGATCTTGGG
A_44_P407292	olfactory receptor 1070 (predicted)	NM_001000591	7q11	Olr1070_predicted	olfactory receptor 1070 (predicted)	AGTCGCCCACTTCAGAGACTCTCCTGTTCTGACCTTTTCATGCACAAAATAGTATCTTTT
A_44_P334881	olfactory receptor 1071 (predicted)	NM_001000063	7q11	Olr1071_predicted	olfactory receptor 1071 (predicted)	TCCAGCATTATTATCCTACCTACTATCATAGTCATCATTGTATCCTACATGTATATCGTG
A_44_P533916	olfactory receptor 1072 (predicted)	NM_001000062	7q11	Olr1072_predicted	olfactory receptor 1072 (predicted)	GTTCCCTTCTCCAAATCAGTGTAACATTCTCCATGTCATTTTGTGCCTCTAGGGTCATTG
A_44_P391079	olfactory receptor 1073 (predicted)	NM_001000998	7q11	Olr1073_predicted	olfactory receptor 1073 (predicted)	GAAGGCTGCATCATGCAAATTTATTTCTTTACATTATTCGTAGGGCTGGATAACTTCCTC
A_44_P395675	olfactory receptor 1075 (predicted)	NM_001000421	7q11	Olr1075_predicted	olfactory receptor 1075 (predicted)	TCTATAGTCTGAGGAACAAAGACATAAAGACAGCTCTGAAAATCCTGTTAGGGAGTGTAA
A_44_P524748	olfactory receptor 1076 (predicted)	NM_001000712	7q11	Olr1076_predicted	olfactory receptor 1076 (predicted)	TCATTTATAGTTTAAGGAACAATGACATGAAGAAGGCTCTGAAAATAGTTTTAGGGAGGG
A_43_P16266	olfactory receptor 1077	NM_001000941	7q11	Olr1077	olfactory receptor 1077	CCTCAATGATGTGATCATGTATTTTGCACTTGTGTTATTGGCTGTCGTTCCTCTGCTTGG
A_43_P16265	olfactory receptor 1078	NM_207597	7q11	Olr1078	olfactory receptor 1078	AAACTCTTTGTGAGGAAGTTATAAGGAGTCCACCTTCCCTACTTCATTTCTTCCTAGTGT
A_43_P15879	olfactory receptor 1079	NM_001000711	7q11	Olr1079	olfactory receptor 1079	AGTCACCTCACAATGCATCTTGTACCTGTTATATTAGCAGCTATTTCCCTCAGTGGTATC
A_44_P121136	olfactory receptor 108 (predicted)	NM_001000149	1q32	Olr108_predicted	olfactory receptor 108 (predicted)	GGTGGACTTTCTGCTCATAGCCATCTCTTATGCTCTGATATTCCAAGCAGTTATGGGGAT
A_44_P404880	olfactory receptor 1082	NM_173335	7q11	Olr1082	olfactory receptor 1082	GGTTATCAGCATTTTCCATGCCTTCATACAGAGCTTAATTGTGCTACAGTTGACCTTCTG
A_44_P318364	olfactory receptor 1083	NM_001000710	7q11	Olr1083	olfactory receptor 1083	TGGCATCCTTTACTCTTATTTCAAGATAGTGTCCTCCATACGTTCTGTCTCTTCAGTTAA
A_44_P278479	olfactory receptor 1084 (predicted)	NM_001000709	7q11	Olr1084_predicted	olfactory receptor 1084 (predicted)	AAAGTTCACATTTTGCTGCAAGAGTTTCAGTCATGTATACTGTGATCATCCCCATGCTGA
A_44_P288000	olfactory receptor 1085	NM_001000420	7q11	Olr1085	olfactory receptor 1085	ACCCTTTCATTTATAGTCTAAGGAATAAAGATGTGAAAAGAGCTCTGGAAAGACTCTTAG
A_44_P454331	olfactory receptor 1086 (predicted)	NM_001000419	7q11	Olr1086_predicted	olfactory receptor 1086 (predicted)	GGAAAACTCCTCAGGAAAATCATGCTTCTTGGTGAAGGGAGCATAGCAGGATTCCCATAA
A_44_P414421	olfactory receptor 1087 (predicted)	NM_001000418	7q11	Olr1087_predicted	olfactory receptor 1087 (predicted)	GCAGGCTGTCTTATCCAAATGTATGCCTTTCACCTCTTTGGGACCATAGACAGCTTCCTC
A_44_P525560	olfactory receptor 1088 (predicted)	XM_234873	7q11	Olr1088_predicted	olfactory receptor 1088 (predicted)	AAGAGCAAGGCACACCATTGTTGTATGGAACAAGTGCTTGGGTAGTGCCTTTCATTGTGT
A_44_P437993	olfactory receptor 109 (predicted)	NM_001000952	1q32	Olr109_predicted	olfactory receptor 109 (predicted)	CTTTTGACCGGTTTGTTGCTATTCGTAATCCATTACACTATACTGTAGTTTTAACTCCCC
A_44_P247843	olfactory receptor 1091 (predicted)	NM_001000593	7q11	Olr1091_predicted	olfactory receptor 1091 (predicted)	TCAACCTCACATTCTGTGGACCCAATGAGATCCACCATTTTGCTTGTCATGTCCCACCTC
A_44_P208081	olfactory receptor 1092 (predicted)	NM_001001380	7q11	Olr1092_predicted	olfactory receptor 1092 (predicted)	AAGTGACAAGGGGTGTGGGGATGGTATGCATCACAGCCCTCCTGGGATGCTTTCTCCTCA
A_44_P374776	olfactory receptor 1093 (predicted)	NM_001001388	7q11	Olr1093_predicted	olfactory receptor 1093 (predicted)	ATGGCTGTCACGTTGGGGCTAAATCACACCTTTGTGTCAGAGTTCATCCTCATCGGCTTC
A_44_P501035	olfactory receptor 1096 (predicted)	NM_001000485	7q12	Olr1096_predicted	olfactory receptor 1096 (predicted)	ATGCACTCACAGAAAGCACGGAATAAGACCTTCACTACCTGCTCTTCACATATCACAGTA
A_44_P388813	olfactory receptor 11 (predicted)	NM_001000114	1q32	Olr11_predicted	olfactory receptor 11 (predicted)	ATGTTGTATGCAGTTGTCACCCCCATGTTAAACCCCATTATCTACAGCTTAAGAAACACA
A_44_P536210	olfactory receptor 110 (predicted)	NM_001000743	1q32	Olr110_predicted	olfactory receptor 110 (predicted)	TCAAGGTCAATATTTACTATGGTGTGATAGTGGCTCTGTTTTCCACATGCCTAGATGTTG
A_44_P138276	olfactory receptor 1102 (predicted)	XM_235620	7q36	Olr1102_predicted	olfactory receptor 1102 (predicted)	ACTATGCCCAGATCATGAGCCACAAGGTGTGTATCAGGCTGGTGTGTTCTTCCTGGGTCT
A_44_P416672	olfactory receptor 1104 (predicted)	NM_001000906	7q36	Olr1104_predicted	olfactory receptor 1104 (predicted)	CAAGATGCTGGAGAATCTAGTGTCTGAGAGGAAAACAATCTCCGTGAAGGGTTGTCTGGC
A_44_P123403	olfactory receptor 1105 (predicted)	NM_001001078	7q36	Olr1105_predicted	olfactory receptor 1105 (predicted)	CCAAGATGCTAGAGAATCTACTTTCTGAGGAGAAAACCATCCTGGTTGAAAGCTGCTTGG
A_44_P363071	olfactory receptor 1106 (predicted)	NM_001000423	7q36	Olr1106_predicted	olfactory receptor 1106 (predicted)	GAGCTTCTTCTACGGCTCAGGGTTACTCCGTTACCTCATGCCAAATTCCGGGTCAACTCA
A_44_P102465	olfactory receptor 1107 (predicted)	NM_001000424	7q36	Olr1107_predicted	olfactory receptor 1107 (predicted)	GTGAACCTGGACTTCTGTGAGGCTCAAACCATTCACCACTACACTTGTGAGCTGCCTGCT
A_44_P210268	olfactory receptor 1108 (predicted)	NM_001000993	7q36	Olr1108_predicted	olfactory receptor 1108 (predicted)	TTATGCCCACGTCTGGTTCTTCTCTGGACTTGCTCTCTTCCTTGCAGTACAGCGCGGTCA
A_44_P243012	olfactory receptor 111 (predicted)	NM_001000742	1q32	Olr111_predicted	olfactory receptor 111 (predicted)	TTCTATAGGTCTAGACATTGTGCTTATAATAATCTCCTACACCCTTATACTCCATACGGT
A_44_P128101	olfactory receptor 1111 (predicted)	NM_001000425	7q36	Olr1111_predicted	olfactory receptor 1111 (predicted)	CTATATGGCAACGGTTGGTGGCAATATCCTCCTTGTGCTTGCTGTGGTCTCCAGTCGGAC
A_44_P358273	olfactory receptor 1115 (predicted)	NM_001000885	8q12	Olr1115_predicted	olfactory receptor 1115 (predicted)	TTGGATTAACTGACAATCACAAACTTCTACCCTTCATCTTCGCCATGTTCCTTTCCATGT
A_44_P311225	olfactory receptor 1117 (predicted)	NM_001000884	8q12	Olr1117_predicted	olfactory receptor 1117 (predicted)	GATTCTATTCTCCCTCTTCTTTAGCATTATGGACGCCCTACTTCACAGTCTAATGGTTTT
A_44_P477672	olfactory receptor 1118 (predicted)	NM_001000883	8q12	Olr1118_predicted	olfactory receptor 1118 (predicted)	ACACTCATTAATAACATCCTGGTGTATTTTGCATCATGTATATTTGGGGGAATTCCTATC
A_44_P149171	olfactory receptor 1119 (predicted)	NM_001000988	8q12	Olr1119_predicted	olfactory receptor 1119 (predicted)	CATTCATCAATACGCTTCTTTCATATACAGTTACTAGTGCATTTTCTGGTGTTTTTCTGG
A_44_P421452	olfactory receptor 112 (predicted)	NM_001000150	1q32	Olr112_predicted	olfactory receptor 112 (predicted)	CTTTTTCCTATCTATGTTGGCTCTAGCCGATATCTTCTTATCCACAGTGACTATTCCAAA
A_44_P294785	olfactory receptor 1121 (predicted)	NM_001000516	8q13	Olr1121_predicted	olfactory receptor 1121 (predicted)	CTGGTAAATATTCAAATCAGGAACAAGTCTATCTCCTATCCTTGTTGTCTGACCCAGATG
A_44_P517671	olfactory receptor 1122 (predicted)	NM_001000882	8q13	Olr1122_predicted	olfactory receptor 1122 (predicted)	CAGAGGAACAGAGCATCACATATACTGGCTGTCTTACACAAATCTGCTTTACCTTGCTTT
A_44_P255068	olfactory receptor 1124 (predicted)	NM_001000426	8q13	Olr1124_predicted	olfactory receptor 1124 (predicted)	TAGCCATTTGTAATCCTCTACGCTATACAGTTCTCATGAACCCCTGCTTCTGTATTATTC
A_44_P224434	olfactory receptor 1125 (predicted)	NM_001000881	8q13	Olr1125_predicted	olfactory receptor 1125 (predicted)	TCACTCAAATCTGCTTTGTTTTAGCTTTTGCAGGATTGGAAAATGGAATTCTGGTAATGA
A_44_P391085	olfactory receptor 1126 (predicted)	NM_001000880	8q13	Olr1126_predicted	olfactory receptor 1126 (predicted)	GTTTAAGTGTGTGCATCAGCTCATCAGTAACTGATTCTCCCAGGATGACTGCAATGGCAT
A_44_P228959	olfactory receptor 1128 (predicted)	NM_001000987	8q13	Olr1128_predicted	olfactory receptor 1128 (predicted)	GAGGCTTTCATTCTGCACGAATCTAAAAATTCCCTTATTCTTCTGTGAACTTTCTCAGAT
A_44_P470545	olfactory receptor 1129 (predicted)	NM_001000879	8q13	Olr1129_predicted	olfactory receptor 1129 (predicted)	GCACTGAAGAAAGTTCTTGTTAGACTCTCTTCTGTTATGTATGATGAGCCTGGGGCTTGG
A_44_P508220	olfactory receptor 113 (predicted)	NM_001000151	1q32	Olr113_predicted	olfactory receptor 113 (predicted)	GATTTATTACTTCTGGCTATCTGTCCCATTCTCCATAATCTATGTGACAGTGTTCCTGGG
A_44_P381770	olfactory receptor 1130 (predicted)	NM_001000428	8q13	Olr1130_predicted	olfactory receptor 1130 (predicted)	CCCCACTTCTGCGTTATTCTTGTTCTTATCTCTTTATCCATTAGTATTGTGAACGGTCTG
A_44_P276192	olfactory receptor 1132 (predicted)	NM_001000986	8q13	Olr1132_predicted	olfactory receptor 1132 (predicted)	TTGATTGGTAGACTCACTTATTCTGTTGTCATATCCTGTGATATCCATGTATCATGTTAG
A_44_P137427	olfactory receptor 1135 (predicted)	NM_001000878	8q13	Olr1135_predicted	olfactory receptor 1135 (predicted)	ACGGGTTTTGGTGTTTACATCAGTTCAGCTTTACAGGATTCTCTTAGAAACACAGCAATG
A_44_P416660	olfactory receptor 1137 (predicted)	NM_001001079	8q13	Olr1137_predicted	olfactory receptor 1137 (predicted)	TACATTATTTTGTCAGTCTTGAGAATGACATCCCAAACAGGAAAGAAAAAAGCCTTTTCC
A_44_P369898	olfactory receptor 1138 (predicted)	NM_001001080	8q13	Olr1138_predicted	olfactory receptor 1138 (predicted)	CTCAGATACTTTCATCAATAACCTTCTTATTTACACAGTGACTAGTGTATTTGCTGGTGT
A_44_P547939	olfactory receptor 1139 (predicted)	NM_001000427	8q13	Olr1139_predicted	olfactory receptor 1139 (predicted)	ATGTTAAAATTGTCTCTTCAGTTTTAAAACAGCCTTCAAAAAGACACAGTTACAAGGCCC
A_44_P144306	olfactory receptor 114 (predicted)	NM_001000951	1q32	Olr114_predicted	olfactory receptor 114 (predicted)	TGTCTATTTTCTTGATGTCAAACTCAAGCATGTCTATATTTGTTCTCACTGGATTTCCTG
A_44_P503350	olfactory receptor 1142 (predicted)	NM_001000877	8q13	Olr1142_predicted	olfactory receptor 1142 (predicted)	ACAGCTATCATGAACCAATATTTATGTGTGATGTTGCTGCTCTTCTCGCTGTTCCTTAGT
A_44_P522416	olfactory receptor 1144 (predicted)	NM_001000876	8q13	Olr1144_predicted	olfactory receptor 1144 (predicted)	CAGATCATCAAGTTGGCTTGCTCTGATATTCTCATTGATAACATATTGATCTATCTTTCC
A_44_P215008	olfactory receptor 1145 (predicted)	NM_001000429	8q13	Olr1145_predicted	olfactory receptor 1145 (predicted)	GGGACAGCTTTTGGGGTATACATTAGTTCTGCATTTACAGAATCATACAGGAAGACTTCT
A_44_P154656	olfactory receptor 1146 (predicted)	XM_235904	8q13	Olr1146_predicted	olfactory receptor 1146 (predicted)	ATGTTAAAATTGTCTATTCAGTCTTGAAAAAGCCTTCAATAAGAGGCAATTACAAGGCCC
A_44_P175153	olfactory receptor 1147 (predicted)	NM_001000431	8q13	Olr1147_predicted	olfactory receptor 1147 (predicted)	TATTGTCCTTGATCATTAGCATTGTGAACAGCTTATTACAGTGTCTGATGATACTGCGGT
A_44_P262182	olfactory receptor 1148 (predicted)	NM_001000875	8q13	Olr1148_predicted	olfactory receptor 1148 (predicted)	CCCCTTCCTATGTATATTCCTAGTATTATTGTCCCTGCTCATGAGCACTGTAAATGCACT
A_44_P269164	olfactory receptor 1149 (predicted)	NM_001000874	8q13	Olr1149_predicted	olfactory receptor 1149 (predicted)	TGTTTCACCCTCTCTATCAGATTTATGAACAACATGAAAAGAGAAACCAAACAGCTTTTC
A_44_P468293	olfactory receptor 115 (predicted)	NM_001000152	1q32	Olr115_predicted	olfactory receptor 115 (predicted)	AATCTCTGTGGCCCTTTCTGTGATAACAGTGGACCTAGGACTCATAGCAACATCTTACGT
A_44_P341966	olfactory receptor 1151 (predicted)	NM_001000432	8q13	Olr1151_predicted	olfactory receptor 1151 (predicted)	TTTTGGAATATACATTAGCTCTGCATTTACAGAATCGTACCGTCAGACTTCTGTAGCATC
A_44_P269216	olfactory receptor 1155 (predicted)	NM_001000433	8q13	Olr1155_predicted	olfactory receptor 1155 (predicted)	GGAAACTTACTTATAATCTTGTTTGTTATCTCAGACTCCCATCTTCATACCCCTATGTAT
A_44_P468250	olfactory receptor 1156 (predicted)	NM_001000873	8q13	Olr1156_predicted	olfactory receptor 1156 (predicted)	CCTAAGGTATGTGTTCTACTCTCATTAATTTCTCTGTTCATTAGTATTATGGATTCCCTG
A_44_P381729	olfactory receptor 1158 (predicted)	NM_001000872	8q13	Olr1158_predicted	olfactory receptor 1158 (predicted)	GAGCCCTCACTTTTGTGGTACTCTACTTCTATTGTCTTGGCTATTCTGTCTAGCCTATTC
A_44_P170432	olfactory receptor 1159 (predicted)	NM_001000871	8q13	Olr1159_predicted	olfactory receptor 1159 (predicted)	TTGTTCTGACACCACTATCAGTGACATAGTCATGTTTCTTTTAAGCATCCTTGTTGGTTT
A_44_P109490	olfactory receptor 1160 (predicted)	NM_001000985	8q13	Olr1160_predicted	olfactory receptor 1160 (predicted)	CAACAGTTTCTAGTTCTTACGGGGAAAGCATGGTGGCTTCGGTACTATATATCATGGTGG
A_44_P369925	olfactory receptor 1162 (predicted)	NM_001000870	8q13	Olr1162_predicted	olfactory receptor 1162 (predicted)	TGACCCCTCTATTGATAACATAGTTAGGATTGTTTTAAGCATCATTCTTGGTTTCCTCCC
A_44_P231351	olfactory receptor 1163 (predicted)	NM_001000869	8q13	Olr1163_predicted	olfactory receptor 1163 (predicted)	TTTTTTGTATTTGGTTACTGCAGTTCTAGGTATGTTTCCTGTTATTGGGATAGCTTTCTC
A_44_P264493	olfactory receptor 1164 (predicted)	NM_001000984	8q13	Olr1164_predicted	olfactory receptor 1164 (predicted)	ATCCTTGTCAGTGTAAATGTTTGGTCATAGTATCATTTTGTATCAGTCTCATGGATTCAC
A_44_P456586	olfactory receptor 1166 (predicted)	NM_001000867	8q13	Olr1166_predicted	olfactory receptor 1166 (predicted)	ACCCTAAGGAATAGAGATATCAGCAATGCCCTGAAGAGATTCCGTAGTAGGTTTCTCTAA
A_44_P330292	olfactory receptor 1169 (predicted)	NM_001000434	8q13	Olr1169_predicted	olfactory receptor 1169 (predicted)	CTGATACTACTATCAGCAAAATAGTCATATTTCTTGCCAGCATCATTATTGGTTTTCTCC
A_44_P144296	olfactory receptor 1171 (predicted)	NM_001001005	8q13	Olr1171_predicted	olfactory receptor 1171 (predicted)	ATGATTCATAATCCTGTAGAGAATCTAACAGATGTCTTAGAATTCCATCTCGTGGCACTC
A_44_P196268	olfactory receptor 1172	NM_001000983	8q13	Olr1172	olfactory receptor 1172	CACCAAAGTTGCCTCTTCACCATCATGTATCAATGACATCAGAAATAAATTATTACTTGG
A_44_P299319	olfactory receptor 1174 (predicted)	NM_001001016	8q13	Olr1174_predicted	olfactory receptor 1174 (predicted)	TAGCCATCTGTAACCCCCTTAAATACACTATTATCATGAACCCTAGGGTGTGTACCCTTC
A_44_P163301	olfactory receptor 1177 (predicted)	NM_001000865	8q13	Olr1177_predicted	olfactory receptor 1177 (predicted)	CATACTGTAAAATCGTTTTCTCCATTCTGAAAATCCCATCCTCCAGTAGGAAATATAAAG
A_44_P123422	olfactory receptor 1179 (predicted)	NM_001000864	8q13	Olr1179_predicted	olfactory receptor 1179 (predicted)	ATCCTTATCTCGTACTTTAAGATCATTTCTTCGATTCTGAGTATCACCTCTTCAAGTGGG
A_44_P290283	olfactory receptor 1186 (predicted)	NM_001000862	8q13	Olr1186_predicted	olfactory receptor 1186 (predicted)	AATTCTCTACTCTTACTCGCAAATTGTCTCCTCCTTATTAAAGATGTCTTCTGTAGTTAG
A_44_P222089	olfactory receptor 119 (predicted)	NM_001000153	1q32	Olr119_predicted	olfactory receptor 119 (predicted)	GCATGGGACTTTTGGATTTTTTGGTTATTTGTTTCTCCTACTTTTTGATTCTCAAGACTG
A_44_P489340	olfactory receptor 1191	NM_001000981	8q13	Olr1191	olfactory receptor 1191	CTCACGATAGCCTGCTCAGACACACTAATCAATCATATCCTCCTTTACATACTGATATGT
A_44_P416685	olfactory receptor 1192 (predicted)	NM_001000859	8q13	Olr1192_predicted	olfactory receptor 1192 (predicted)	CCTGCTAGTTCTTGTGTCCTGGTTCATTAGCTTCTCATATTCTCTGATCCAGAGTCTATT
A_44_P529391	olfactory receptor 1193 (predicted)	NM_001000594	8q13	Olr1193_predicted	olfactory receptor 1193 (predicted)	GTACCAATCAAGTAATTAAACATTTTTATTGTGAGCTTGCTCAGGCCCTCACTATAGCCT
A_44_P510538	olfactory receptor 1194 (predicted)	NM_001000820	8q21	Olr1194_predicted	olfactory receptor 1194 (predicted)	TAGCTGGGTTCAACATTGTCGTCACAAGCTTAACTGTACTCATTTCCTATGCATTCATCC
A_44_P489330	olfactory receptor 1195 (predicted)	NM_001001081	8q21	Olr1195_predicted	olfactory receptor 1195 (predicted)	TAGCTGGATTCGACATTATAGTTACAAGCTTAACCGTACTCATTTCCTATGCATTCATCC
A_44_P555055	olfactory receptor 1196 (predicted)	NM_001000435	8q21	Olr1196_predicted	olfactory receptor 1196 (predicted)	TGTCTCCCCAAGTATATTTACTCCTTTTACTAGGCGTCTATGTGATGGGTTTCTCTGGGG
A_44_P262227	olfactory receptor 1198 (predicted)	NM_001000436	8q21	Olr1198_predicted	olfactory receptor 1198 (predicted)	CCACCTTCCATTTTGCCCCTTGACCAAGGAAAAGTTTCTTCCTTGTTCTATACAATTGTG
A_44_P355958	olfactory receptor 1199 (predicted)	NM_001000819	8q21	Olr1199_predicted	olfactory receptor 1199 (predicted)	GGCTTGATCTCCTTAATAGGATTGAACTCTCATCTTCATACACCCATGTATTTCTTTCTC
A_44_P430863	olfactory receptor 12 (predicted)	NM_001000540	1q32	Olr12_predicted	olfactory receptor 12 (predicted)	ATCCAGCTATACCTTTGAGAAAGACAAGGTAGTAGCTGCACTATATACTTTAGTAACTCC
A_44_P515305	olfactory receptor 120 (predicted)	NM_001000154	1q32	Olr120_predicted	olfactory receptor 120 (predicted)	TTTTGGGAAGCATCTCTCTCCACTGGTTCAGGTCCTCATGGGCAACATTTACATCCTTTT
A_44_P323190	olfactory receptor 1200 (predicted)	NM_001000966	8q21	Olr1200_predicted	olfactory receptor 1200 (predicted)	TACATCAATTTGTTGGTGGTTTTTATTGTTGTAACCATTGGCATTGGAGTACCCATTGTT
A_44_P515265	olfactory receptor 1201 (predicted)	NM_001000818	8q21	Olr1201_predicted	olfactory receptor 1201 (predicted)	TCTTCTGGAACGCTCTTGCACCAGCACGCATGTAAATGAGTTGGTAGTCTTCATAGTTGT
A_44_P330245	olfactory receptor 1202 (predicted)	NM_001000817	8q21	Olr1202_predicted	olfactory receptor 1202 (predicted)	GTCAGCATCTTTATCTCTTATGCGTTGATAATCTCCAACATTCTTAAGATTCCTTCCGCG
A_44_P196256	olfactory receptor 1203 (predicted)	NM_001001082	8q21	Olr1203_predicted	olfactory receptor 1203 (predicted)	GTAGCCTTCATGTATCTTAAACCATCCAGTGCATCTGTGGATGATGATGATAAAGTCTCT
A_44_P348961	olfactory receptor 1204 (predicted)	NM_001000437	8q21	Olr1204_predicted	olfactory receptor 1204 (predicted)	ATGGCAACATCATTGATCATTACATGTGTGAAATAAATGCTCTTCTAAAGCTCTCCTGCA
A_44_P175094	olfactory receptor 1206 (predicted)	NM_001000816	8q21	Olr1206_predicted	olfactory receptor 1206 (predicted)	TGAGACTCGACTTTTGTAATGGCAACATCATCAATCACTATGTATGTGATGTACTTCCTC
A_44_P308838	olfactory receptor 121 (predicted)	NM_001000155	1q32	Olr121_predicted	olfactory receptor 121 (predicted)	GGAATCTCTGTGGTTCTTTCGGTTATTATAGTGGATATAGGAATGATAGGGACATCCTAT
A_44_P543157	olfactory receptor 1213 (predicted)	NM_001000815	8q21	Olr1213_predicted	olfactory receptor 1213 (predicted)	ATGACTTTGGGAAGAATGACCTTCAGCAACGACTCTTCTGTGAAGGAGTTTGTTCTGCTG
A_44_P475337	olfactory receptor 1214 (predicted)	NM_001000438	8q21	Olr1214_predicted	olfactory receptor 1214 (predicted)	CCTAGTGCATCTGTGGATGATGAAGATAAATTATCAACCATTTTTTATACCATTGTGGGC
A_44_P182367	olfactory receptor 1217 (predicted)	NM_001000439	8q21	Olr1217_predicted	olfactory receptor 1217 (predicted)	CTCTTACTCTGAATGCATGACTCAGCTCTTTCTTTTCGCTTTCTTCGTTATTGATGAATG
A_44_P142058	olfactory receptor 1218 (predicted)	NM_001000488	8q21	Olr1218_predicted	olfactory receptor 1218 (predicted)	CTGTAGCCTTCATGTATTTTAAGCCTTCTAGTGCACCTGTAGATGAAGAGAAAATCTCTA
A_44_P463570	olfactory receptor 1219 (predicted)	NM_001000965	8q21	Olr1219_predicted	olfactory receptor 1219 (predicted)	ATGCTTACCCATATCAAAACATCATCTGATGAATCAGTGAATCAAGGGAAATTTTTCTGC
A_44_P229021	olfactory receptor 122 (predicted)	NM_001000156	1q32	Olr122_predicted	olfactory receptor 122 (predicted)	ACTGGACATCATTTTCATCACACTCTCCTACATTAGAATATTTATAACTGTCTTCAGGCT
A_44_P250124	olfactory receptor 1220 (predicted)	NM_001000814	8q21	Olr1220_predicted	olfactory receptor 1220 (predicted)	TGTACAAGGTTGTTATGTCACCTGGAATATGTTTTATGCTGATGTTTGGGTCTTACTTGA
A_44_P236051	olfactory receptor 1222 (predicted)	NM_001000440	8q22	Olr1222_predicted	olfactory receptor 1222 (predicted)	TTGTTTTTAGGGGATTAACAGACCAACCTGAGTTCCAGCTGCCTTTGTTTTTTGTCTTCT
A_44_P435697	olfactory receptor 1223 (predicted)	NM_001000441	8q22	Olr1223_predicted	olfactory receptor 1223 (predicted)	TTATGTAGCCTCATTATCTTGGTCTCATATGCTCTGATCCTCTTCAATATCATACATATG
A_44_P189329	olfactory receptor 1225 (predicted)	NM_001001083	8q22	Olr1225_predicted	olfactory receptor 1225 (predicted)	AAACCTGGAAGAGACTCACATATTAGTTTACCCATTGATATCTTTCCTAGCCTCATCAAA
A_43_P16377	olfactory receptor 1226	NM_001000442	8q22	Olr1226	olfactory receptor 1226	TGGGCTGCTTGCTTATGTAAAGCCATCTTCTGCTGAGACTGTAGGCCAGGGAAAAATTTT
A_44_P496396	olfactory receptor 1227 (predicted)	NM_001000443	8q22	Olr1227_predicted	olfactory receptor 1227 (predicted)	CTGTACAAGGCTATCATGTTACCTAGGATCTGTTGTCTTTTGATGTTTATGTCATATTTG
A_44_P203256	olfactory receptor 1228 (predicted)	NM_001000964	8q22	Olr1228_predicted	olfactory receptor 1228 (predicted)	ATCTGTAAGCCTTTACTGTACAAGGCTATCATGTTACCTAAGATCTGTTGTTTGCTGATG
A_44_P522461	olfactory receptor 1229 (predicted)	NM_001000444	8q22	Olr1229_predicted	olfactory receptor 1229 (predicted)	TTCTGTGGCTGTGGTTATTCTTCTCTCCGGCCTCATTATTATATCCTCATATGCTTTGAT
A_44_P189393	olfactory receptor 1230 (predicted)	NM_001000595	8q22	Olr1230_predicted	olfactory receptor 1230 (predicted)	TCCAGTATACAAGTGTCATGTCCCCTATGATCTGCGGACTCTTGGCTTTTGGTTCTTACT
A_44_P377032	olfactory receptor 1231 (predicted)	NM_001000813	8q22	Olr1231_predicted	olfactory receptor 1231 (predicted)	TAATCTACATAATCACAGTGGTGGGAAACATTGGCTTGATCACCTTGATTAGCCTCAATC
A_44_P356003	olfactory receptor 1232 (predicted)	NM_001000445	8q22	Olr1232_predicted	olfactory receptor 1232 (predicted)	TTTACTTCTTATGGCTTCATCCTCTCAAGCATCCTCAAAATAAACTCCACAGCAGGCAGA
A_44_P355938	olfactory receptor 1233 (predicted)	NM_001001084	8q22	Olr1233_predicted	olfactory receptor 1233 (predicted)	GTATCCTCATATTCTTTGATTCTTATCAATGTTATCCATTTGTCATCATCCAAGGGTTGG
A_44_P316046	olfactory receptor 1234 (predicted)	NM_001000446	8q22	Olr1234_predicted	olfactory receptor 1234 (predicted)	TCCAGTACATAACTGTCATGTCCCCTATGATCTGCTGTCTGCTGGTGTTTGGATCTTACT
A_44_P482420	olfactory receptor 1235 (predicted)	NM_001000447	8q22	Olr1235_predicted	olfactory receptor 1235 (predicted)	ATGCTGGCTGGAAATGGTTCCTTTGTGACTGAGTTTGTCCTTGCTGGCTTAACAGATTGT
A_44_P503356	olfactory receptor 1236 (predicted)	NM_001000812	8q22	Olr1236_predicted	olfactory receptor 1236 (predicted)	TTTGGTGCCTCAGCATTCATGTATCTTAAGCCTTCTCCTGTTGGATCAGAGGATGAAGAC
A_44_P404906	olfactory receptor 1237 (predicted)	NM_001000963	8q22	Olr1237_predicted	olfactory receptor 1237 (predicted)	TATGATCGATATGTGGCCATCTGTAGGCCACTTTCATATAATGTTGTGATGTCCCCTCAA
A_44_P210287	olfactory receptor 1239 (predicted)	NM_001000811	8q22	Olr1239_predicted	olfactory receptor 1239 (predicted)	TACAAGCACATATGTCAACGAACTTGTAATCTTCATTGTTGGGTGCATTAACATCATTGT
A_44_P402614	olfactory receptor 124 (predicted)	NM_001000157	1q32	Olr124_predicted	olfactory receptor 124 (predicted)	AGTTGGCCTAAGCAGAGCTATTCTTTTGATTATGCCATGTCCGCTTCTCGTTAAAAGGCT
A_44_P442705	olfactory receptor 1240 (predicted)	NM_001000448	8q22	Olr1240_predicted	olfactory receptor 1240 (predicted)	ACCATCTTCTTCTTCATCGATGGATCAAGGAAAAACCTCTTCTGTATTTTATACCAATGT
A_44_P149228	olfactory receptor 1241 (predicted)	NM_001000449	8q22	Olr1241_predicted	olfactory receptor 1241 (predicted)	CTTCGGTGTTCACACCCAAAATGTTGGTCAACTTTAGATCAGAGAAAAACATCATTTCCT
A_44_P109543	olfactory receptor 1242 (predicted)	NM_001000450	8q22	Olr1242_predicted	olfactory receptor 1242 (predicted)	CTTCTTCCTGTTTCTTGTAATGTATATGGTAACAATAACAGGGAACTTGGGTTTGGTCAT
A_44_P276253	olfactory receptor 1243 (predicted)	NM_001000451	8q22	Olr1243_predicted	olfactory receptor 1243 (predicted)	CATAGACCTTTGCTACTGTTCAGTCATTACACCTAAAATGCTGATGAGTTTCATAGTAAA
A_44_P137443	olfactory receptor 1244 (predicted)	NM_001000810	8q22	Olr1244_predicted	olfactory receptor 1244 (predicted)	TGAACTTCTTCGTAAAGAAGAACTTTATCTCCTATGTAGGATGTATGACCCAACTCTATT
A_44_P397940	olfactory receptor 1246 (predicted)	NM_001000808	8q22	Olr1246_predicted	olfactory receptor 1246 (predicted)	GTTCTTAGTTTTCCTAGTTATGTATATGATCACTGCCTTTGGGAACTTGACCTTGATCCT
A_44_P158640	olfactory receptor 1249 (predicted)	NM_001001020	8q22	Olr1249_predicted	olfactory receptor 1249 (predicted)	CGCTGTACCCAGTATTATCATCTTTATGTCTTATGGCTTCATCCTCTCTAATATACTCCA
A_44_P423737	olfactory receptor 125 (predicted)	NM_001000740	1q32	Olr125_predicted	olfactory receptor 125 (predicted)	CCATTTTGCTTTCTTTACCTTATTGGAATAACAGGCAACTGTATGATTCTGCATATCGTG
A_44_P130380	olfactory receptor 1250 (predicted)	NM_001000806	8q22	Olr1250_predicted	olfactory receptor 1250 (predicted)	AACCTACCTCAGCTCTATCTATCAATGATGGGAAATTCTCTTCTCTTTTTTATACCATTG
A_44_P463635	olfactory receptor 1251 (predicted)	NM_001000453	8q22	Olr1251_predicted	olfactory receptor 1251 (predicted)	CAAACCTTCTTCAGCTGTGTCTATGAATGAGGCAAAGTTCTCTTCCATATTTTACAGCAT
A_44_P203325	olfactory receptor 1252 (predicted)	NM_001000454	8q22	Olr1252_predicted	olfactory receptor 1252 (predicted)	TACAATATTGTCATGTCTCCGAAATTATGTTTGAACCTCGTGCTTGCCTCATACATAATG
A_44_P198608	olfactory receptor 1253 (predicted)	NM_001000805	8q22	Olr1253_predicted	olfactory receptor 1253 (predicted)	CCAGCTTTCCTGCACAACCACATATATCAACAAGCTTGTAATTTTTGTTGCTTCGAGCAT
A_44_P496331	olfactory receptor 1254 (predicted)	NM_001001085	8q22	Olr1254_predicted	olfactory receptor 1254 (predicted)	CTTTCTTGCACGACCACACACGTCAATGAGCTTGTCATTTTCGTTGTTGGGAGCATCAAT
A_44_P308768	olfactory receptor 1256 (predicted)	NM_001001086	8q22	Olr1256_predicted	olfactory receptor 1256 (predicted)	ATGCCCCTCTTCTTACTTTTTCTAATAATATATGTGGTAACCACATTAGGAAATTTGGCC
A_44_P196328	olfactory receptor 1257 (predicted)	NM_001000596	8q22	Olr1257_predicted	olfactory receptor 1257 (predicted)	TTTGTGGCAAAGAAGAATATCATCTCCTATCAGGAATGTATGACTCAGCTCTATTTCTTC
A_44_P264546	olfactory receptor 1259 (predicted)	NM_001000455	8q22	Olr1259_predicted	olfactory receptor 1259 (predicted)	TACCCCAAAAATGCTGATGAACTTTATTCTGACAAAAAATCACATCTCATATGTTGGGTG
A_44_P449714	olfactory receptor 126 (predicted)	NM_001000158	1q32	Olr126_predicted	olfactory receptor 126 (predicted)	AGGTCTCTCATTCTCACATTCCCAATGATATTGCTCATCAAATGTCGCCTCGAATACTAC
A_44_P139776	olfactory receptor 1260 (predicted)	NM_001000962	8q22	Olr1260_predicted	olfactory receptor 1260 (predicted)	AGGTAGCAATTTTCATTGTAACAGGGAAAGATATTATCGTGCCCACAACTGTCATCTTTA
A_44_P550273	olfactory receptor 1261 (predicted)	NM_001000804	8q22	Olr1261_predicted	olfactory receptor 1261 (predicted)	TATCTCTTATGGCTATATCCTCTCCAACATTTTCCAAATAAGATCCACTCTGGGAAGGTC
A_44_P257379	olfactory receptor 1262 (predicted)	NM_001000803	8q22	Olr1262_predicted	olfactory receptor 1262 (predicted)	GGGCTCCAAATGCCTCTTTTCTTATTGTTTCTATTAATGTACATGATAACAGTGTTCGGT
A_44_P323254	olfactory receptor 1264 (predicted)	NM_001000456	8q22	Olr1264_predicted	olfactory receptor 1264 (predicted)	CACCCCAAAACTGTTGGTAAACTTTGTCTCTGAGAAGAACACAATTTCCTATGAAGGATG
A_44_P217352	olfactory receptor 1265 (predicted)	NM_001000457	8q22	Olr1265_predicted	olfactory receptor 1265 (predicted)	CCCCCAAAATGCTAATTAATTTTGTGGTAGAGAAGAACACCATCTCCTATACTGGCTGCC
A_44_P245393	olfactory receptor 127 (predicted)	NM_001001026	1q32	Olr127_predicted	olfactory receptor 127 (predicted)	TCAGGGCTTTCATTCTTGTATCCCCGTCCATAATACTTATCAAATGTCGCCTTAAATACT
A_44_P299296	olfactory receptor 1271	NM_173300	8q22	Olr1271	olfactory receptor 1271	TCTTTATTTGTGGTGCTAGGATTAATCTCAAAGCAGATTCCAATTTTAGCCAAGTACTAC
A_44_P299303	olfactory receptor 1271	NM_173300	8q22	Olr1271	olfactory receptor 1271	TATTTCCTCAGCAGCTTATCCTTTGTTGATCTCTGCTATTCCACTGTCATTACACCCAAA
A_44_P156364	olfactory receptor 1273 (predicted)	NM_001000458	8q22	Olr1273_predicted	olfactory receptor 1273 (predicted)	TCTACATCTTTACCCTAGTTGGAAATGTGCTCATTCTTCTCACTATTGTCTCCTCCAATC
A_44_P384004	olfactory receptor 1274 (predicted)	NM_001000801	8q22	Olr1274_predicted	olfactory receptor 1274 (predicted)	CATTACCCCTAAAATGTTAGTGAATTTCATAGTGGAAGAGAATGACATCTCCTACCCTGA
A_44_P344214	olfactory receptor 1275 (predicted)	NM_001000800	8q22	Olr1275_predicted	olfactory receptor 1275 (predicted)	GAGTCAATGATTCTAATTTTTAGTGTAATTAATACCATTCTCCCAAACCTGACCATCCTC
A_44_P325543	olfactory receptor 1278	NM_173129	8q22	Olr1278	olfactory receptor 1278	TCAGCACTTGTGATTTTTAAGTGGCAAGTAAAATTTGGTGCTAAGACTTTCAGAAAGGAA
A_44_P472855	olfactory receptor 1279 (predicted)	NM_001000961	8q22	Olr1279_predicted	olfactory receptor 1279 (predicted)	TCACTGGATTAATAGACAATACAGAGCTCCAATTTCCCCTATTTCTCATCTTCCTAACAG
A_44_P536247	olfactory receptor 128 (predicted)	NM_001000159	1q32	Olr128_predicted	olfactory receptor 128 (predicted)	TCATATATGGGCTCACTATGGCTCTCCTGTCTACAGGACTGGATATAGTACTCATTATTA
A_43_P16095	olfactory receptor 1280	NM_001000517	8q22	Olr1280	olfactory receptor 1280	TCCTATATCTTCATCATTGTCAGCATCCTCCATATTCGTTCCACCAAGGGGAGGTCCAAA
A_43_P16378	olfactory receptor 1283	NM_001000518	8q22	Olr1283	olfactory receptor 1283	CCCGCTGCTTTATAATGCAACCATGTCTTTTCAGATTTACTGTTCTCTGATTTCAGGCGT
A_44_P409632	olfactory receptor 1285 (predicted)	NM_001000459	8q22	Olr1285_predicted	olfactory receptor 1285 (predicted)	TCAGTTGCATTCATGTACTTGCAACCATCATCAGTGAATGCAATGGGGCAAGCAAAAGTG
A_44_P510548	olfactory receptor 1286 (predicted)	NM_001000799	8q22	Olr1286_predicted	olfactory receptor 1286 (predicted)	ATAACCATGTCTCCTCCAATTTACTGTTCTTTGATTTCAGTGGTATATGTTTGTGCTGTG
A_44_P470555	olfactory receptor 1288 (predicted)	NM_001000798	8q22	Olr1288_predicted	olfactory receptor 1288 (predicted)	TCACGTACTTACATCCCTCTTCATTGAATTCTATGAACCAAGTGAAATTGTCATCTGTGT
A_44_P538433	olfactory receptor 129 (predicted)	NM_001001027	1q32	Olr129_predicted	olfactory receptor 129 (predicted)	TCATTTATAGCATCAAGACCAAGCAGATTCAGAGGAGTATTCATCATCTACTGTCCAGAC
A_44_P177545	olfactory receptor 1291 (predicted)	NM_001000797	8q22	Olr1291_predicted	olfactory receptor 1291 (predicted)	GAATAAGGATGTTATCGTTGCACTGAAGAAAATACTTCATGTGAGCAGAAGTCACATGAG
A_44_P179882	olfactory receptor 1292 (predicted)	NM_001000960	8q22	Olr1292_predicted	olfactory receptor 1292 (predicted)	CATTATTACTTCCTATATCTTCATTATTACCACCATTCTCTACATTAATTCCCGAGAGGG
A_44_P243048	olfactory receptor 1293 (predicted)	NM_001000460	8q22	Olr1293_predicted	olfactory receptor 1293 (predicted)	GATGACCATTATTATTTCCTACATCTTAATCATTGCCAGCATCCTCCACATTCATTCCAG
A_44_P170473	olfactory receptor 1294 (predicted)	NM_001000597	8q22	Olr1294_predicted	olfactory receptor 1294 (predicted)	CCTCTTCTTTACAATGTAACCATGTCCTATCAGCTTTATAGTTCCTTGATTTCAGTGGTG
A_44_P369965	olfactory receptor 1295 (predicted)	NM_001000598	8q22	Olr1295_predicted	olfactory receptor 1295 (predicted)	ATATATTTTTGCTGTGTTCTGTGCATCAGTTCACACAGGCTTCCTTACTAGGATTCAGTT
A_44_P231388	olfactory receptor 1297 (predicted)	NM_001000461	8q22	Olr1297_predicted	olfactory receptor 1297 (predicted)	TATCAATGAAGTACTAGGACACTCCATCAGTGCTTTTAATATTATTGTACCATCCATGAC
A_44_P445136	olfactory receptor 13 (predicted)	NM_001000116	1q32	Olr13_predicted	olfactory receptor 13 (predicted)	CACCTCACTGTGGTACTCATCTGGTATGGGTCTACAATTTTCCTCCATGTTCGAACATCT
A_44_P377076	olfactory receptor 130 (predicted)	NM_001001272	1q32	Olr130_predicted	olfactory receptor 130 (predicted)	TTGTCATCTACTTCTCCATTATTTTAGGGAATGGTACCCTTCTCTTCATCATTTGGAATG
A_44_P456626	olfactory receptor 1301 (predicted)	NM_001000462	8q22	Olr1301_predicted	olfactory receptor 1301 (predicted)	TGCTTTTATCAACGAAGTACTAGGACACTCCATCAGTGCATTTAATATTATTGTGCCAGT
A_44_P163337	olfactory receptor 1302 (predicted)	NM_001000463	8q22	Olr1302_predicted	olfactory receptor 1302 (predicted)	CTCTACTTCTTCCTCATTTTTGCAATTGCAGAATGTTACATTTTAGCTGCAATGGCATAT
A_44_P104756	olfactory receptor 1303 (predicted)	NM_001000796	8q22	Olr1303_predicted	olfactory receptor 1303 (predicted)	TGAAGTAGTAGCACTGTCTTTCAGTTCACTTAACGTTATTGTCCCTGCTCTGAACATCCT
A_44_P123461	olfactory receptor 1304 (predicted)	NM_001000464	8q22	Olr1304_predicted	olfactory receptor 1304 (predicted)	ATCTGAGGAATAAGGATGTCAAAGTTGCCTTCTATAAGATTGTAGGAAAAAGGCAATTCT
A_44_P512896	olfactory receptor 1305 (predicted)	NM_001000959	8q22	Olr1305_predicted	olfactory receptor 1305 (predicted)	CAAAGTTGCCTTCTATAAGATTGTAAGAAGAAGACAATTCATGGGAAATGAAGAACTTGG
A_44_P290321	olfactory receptor 1306 (predicted)	NM_001000465	8q22	Olr1306_predicted	olfactory receptor 1306 (predicted)	CTGTGACTTGTCCAAAAATGCTCCTTTACCTTATGGGACTTAGCAGACTTATCTCCTACC
A_43_P16376	olfactory receptor 1307	NM_001000519	8q22	Olr1307	olfactory receptor 1307	GCCTGTTGTCCTCATATACTTAAGGCCAACTCCTAGCCCTTGGCTGGATGCAACTGTGCA
A_44_P304129	olfactory receptor 1308 (predicted)	NM_001000795	8q22	Olr1308_predicted	olfactory receptor 1308 (predicted)	CCACCATCTTGACCACTTTAACATTTCAATTAGTCTATTGTGCATCCAATCAAGTGGATT
A_44_P416728	olfactory receptor 1309 (predicted)	NM_001000466	8q22	Olr1309_predicted	olfactory receptor 1309 (predicted)	TCTCCATTTATGATATGGGTTTCTGTTCCACTACATCTCCAAAGATGTTGTCATACCTCT
A_44_P165629	olfactory receptor 131 (predicted)	NM_001001285	1q32	Olr131_predicted	olfactory receptor 131 (predicted)	TCTATCCTTACCAATTCCAGGGTTATGACAATAGGACTTGGGGTTGTACTGAGGGGCTTT
A_44_P365318	olfactory receptor 1313 (predicted)	NM_001000794	8q22	Olr1313_predicted	olfactory receptor 1313 (predicted)	ACACAGTCATGGCCTATGACCGCTTTGTTGCCATATGCTTCCCTTTGAGATACACAATCA
A_44_P503396	olfactory receptor 1314 (predicted)	NM_001000468	8q22	Olr1314_predicted	olfactory receptor 1314 (predicted)	AGCTTGGTCACAGTATCCTGGTTGGTAGGATGTCTTCAGTCCAGCATCCTAACATTCTTT
A_44_P210330	olfactory receptor 1315 (predicted)	NM_001000469	8q22	Olr1315_predicted	olfactory receptor 1315 (predicted)	GTCCCAAAGATGTGAACTATTATTTCTGTGATATTCCTGTAGTTATGAAGCTAGCTTGTG
A_44_P557273	olfactory receptor 1316 (predicted)	NM_001000793	8q22	Olr1316_predicted	olfactory receptor 1316 (predicted)	TTCTTTGGTTCCCTGGGATTCATGTACTTTCAGCCATCATCAGTTAGCTCAAAAGATCAA
A_44_P348892	olfactory receptor 1318 (predicted)	NM_001001087	8q22	Olr1318_predicted	olfactory receptor 1318 (predicted)	ATGGCAAAGGACAATCAATCCAGAGTGACTGAGTTCATCCTTGTTGGCTTAACAGACAAA
A_44_P137478	olfactory receptor 1319 (predicted)	NM_001000470	8q22	Olr1319_predicted	olfactory receptor 1319 (predicted)	TGGATGCATGACTCAGCTCTACTGCTTCATAGCGTTTGTTTTATGTGAATGTTACATGTT
A_44_P257419	olfactory receptor 132 (predicted)	NM_001001273	1q32	Olr132_predicted	olfactory receptor 132 (predicted)	CCAGTTGTGGTTGTGTTTGCAATGGTCCTGCTAGACTTCCTGGTCATCTTCTTTTCCTAT
A_44_P337227	olfactory receptor 1320 (predicted)	NM_001000471	8q22	Olr1320_predicted	olfactory receptor 1320 (predicted)	AAGAATAATATAATAAACCATTACTTCTGTGATCTGTTCCCATTAATGGAGCTTGCCTGC
A_44_P203266	olfactory receptor 1321 (predicted)	NM_001000792	8q22	Olr1321_predicted	olfactory receptor 1321 (predicted)	ATGAAGTAGTTGTTCTATGTTTTAGTGCCTTCAATATTCTTTTCCCAACACTGAGTATCC
A_44_P198648	olfactory receptor 1323 (predicted)	NM_001000472	8q22	Olr1323_predicted	olfactory receptor 1323 (predicted)	GTAATGTCCTATCAAGTGTGGTCTTGGATGGTATTTGGAGTATATAGTCTGGCTTTGATT
A_44_P397975	olfactory receptor 1325 (predicted)	NM_001000473	8q22	Olr1325_predicted	olfactory receptor 1325 (predicted)	AGCTATCATGCTCCAGTATATACATCAATGAACTCTTGGTTCTTTTCTTGAGTGCATTAA
A_44_P423775	olfactory receptor 1326 (predicted)	NM_001000474	8q22	Olr1326_predicted	olfactory receptor 1326 (predicted)	TACCAATGTTGGTGTTGTTGCACTTGTGAGTCTTCTTCTCATTCTTACTTCTTACACTCG
A_44_P130420	olfactory receptor 1327 (predicted)	NM_001000475	8q22	Olr1327_predicted	olfactory receptor 1327 (predicted)	TACCCTGAATGCATGATCCAGTTCTTCTTTTTTGCCACTTTTGCTATTGCAGAGTGCCAC
A_44_P463583	olfactory receptor 1329 (predicted)	NM_001000791	8q22	Olr1329_predicted	olfactory receptor 1329 (predicted)	TCTTCTGAATATAGCGTGCTCTAGAGATTATACCAAGGAGTTTTGGGTGATGATCATTGT
A_44_P384046	olfactory receptor 1330 (predicted)	NM_001000476	8q22	Olr1330_predicted	olfactory receptor 1330 (predicted)	GGTGTGCTTCCTCCTTATCCTTATTTCTTACTCTCGCATCGTTGTCTCCATCTTGAAAAT
A_44_P156302	olfactory receptor 1331 (predicted)	NM_001000790	8q22	Olr1331_predicted	olfactory receptor 1331 (predicted)	ATTTATTCTCTGAGAAACCACGAAGTGAAATCAGCCCTGAGAAAGGTGTTAAATCAAGCA
A_44_P550313	olfactory receptor 1332 (predicted)	NM_001000477	8q22	Olr1332_predicted	olfactory receptor 1332 (predicted)	TGTTTAACAATGTTGTCACCCCCTCTTTGAATCCTCTGATTTACACCCTGAGGAACAAGG
A_44_P510588	olfactory receptor 1334 (predicted)	NM_001000478	8q22	Olr1334_predicted	olfactory receptor 1334 (predicted)	TCTTGATGATTTATTTTCTCACCGTGCTGGGCAACTTCCTCATTCTAATGGTGATCAGGG
A_44_P217383	olfactory receptor 1335 (predicted)	NM_001000479	8q22	Olr1335_predicted	olfactory receptor 1335 (predicted)	ATGTTAAATGGGAGTGTTGTGACCACATTCTTCCTCACCGGTCTTCCCCACCCACCAGTC
A_44_P177590	olfactory receptor 1337 (predicted)	NM_001000480	8q22	Olr1337_predicted	olfactory receptor 1337 (predicted)	GGAGCACTTGGGCTATAGGTGCTTTGCACTCCACAATTCAAACTTCCCTAACCTTCCGCC
A_44_P116332	olfactory receptor 1338 (predicted)	NM_001000789	8q22	Olr1338_predicted	olfactory receptor 1338 (predicted)	GTGGGTGTCAGTATAATAGTTCCCAGTGTCACCGTCTCTGTTTCTTATACCTTGATCCTC
A_44_P344253	olfactory receptor 1339 (predicted)	NM_001000481	8q22	Olr1339_predicted	olfactory receptor 1339 (predicted)	TCCTGCCATTTATACCCTGAGAAATAAAGAAGTGATTGCAGCCATGAAGAAGCTGTGGAG
A_44_P192503	olfactory receptor 1340 (predicted)	XM_236174	8q22	Olr1340_predicted	olfactory receptor 1340 (predicted)	CTCATGTCCATGTATCTGAAACCCACTTCTAATGGTTCACTCGTCCATGAAAAAGTGACC
A_44_P304169	olfactory receptor 1341 (predicted)	NM_001000482	8q22	Olr1341_predicted	olfactory receptor 1341 (predicted)	GTGCTAAACACTATCCTCACACCCCTTCTTAATCCCTTTATTTATACCATAAGAAACAAA
A_44_P388745	olfactory receptor 1343 (predicted)	NM_001001088	9q36	Olr1343_predicted	olfactory receptor 1343 (predicted)	CACTGTCCTCACACCCATGATGAATCCTTTGATCTACTGTCTGAGGAATACTGAATTTAA
A_44_P470595	olfactory receptor 1344 (predicted)	NM_001000483	9q36	Olr1344_predicted	olfactory receptor 1344 (predicted)	ATTTATTGCCTAAGGAACAAAGAGTTTAAAGATGCTGTGAGACGGACACTGGGATTGGGT
A_44_P547892	olfactory receptor 1345 (predicted)	NM_001000753	9q36	Olr1345_predicted	olfactory receptor 1345 (predicted)	TGAGGAACAAAGAATTTAAAGATGCCTTAAGAAAGGCCTTGGGCTTGAGTCAAACTCCAC
A_44_P365351	olfactory receptor 1346	NM_001000520	9q36	Olr1346	olfactory receptor 1346	CTGACACAACTCTCAATGAGCTTGTCATGTTTGGCATCTGTGGACTCATCATCGTGTCTA
A_44_P104801	olfactory receptor 1349 (predicted)	NM_001000484	9q36	Olr1349_predicted	olfactory receptor 1349 (predicted)	AAAGTCATTGGAGTTGCTGGTTGTGCTGCACAGTTATTTTTCTTCTCCTTCCTGGGGACA
A_44_P517678	olfactory receptor 135 (predicted)	NM_001001288	1q32	Olr135_predicted	olfactory receptor 135 (predicted)	TGCAGATGTTCTCCATACATTCATTTTCCATCATGGAGTCAGGAGTTCTTCTAGCCATGT
A_44_P224436	olfactory receptor 1350 (predicted)	NM_001000752	9q36	Olr1350_predicted	olfactory receptor 1350 (predicted)	GTCATGTATGCGCAGCCTGGAGCAGTGGCATCTATGGCACAGGGCAAGGTGATATCTGTC
A_44_P271526	olfactory receptor 1352 (predicted)	NM_001000953	9q36	Olr1352_predicted	olfactory receptor 1352 (predicted)	GTGCTGTGTTTGTGGTCATCATCTCTTATGTTTATATCACAGTGACCATCCTCAGAATGC
A_44_P351252	olfactory receptor 1353 (predicted)	NM_001000750	9q36	Olr1353_predicted	olfactory receptor 1353 (predicted)	TCTATAGTCTGAGGAACAAGGACGTGAAGGATGCCCTGTGGAGGTTAGGGCAGAGACACA
A_43_P16380	olfactory receptor 1356	NM_001000493	10q12	Olr1356	olfactory receptor 1356	CCAGCTAAGAGCAGTAATCAGGACCAGGGAAAATTCATTTCTCTCTTCTACTCTGTGGTC
A_44_P224477	olfactory receptor 1358 (predicted)	NM_214822	10q12	Olr1358_predicted	olfactory receptor 1358 (predicted)	GCAGTGTATTTCAACCCATCATCCTCTCACTTAGCTGGGAGGGACATGGAAGCTGCAGTG
A_44_P477720	olfactory receptor 136 (predicted)	NM_001000160	1q32	Olr136_predicted	olfactory receptor 136 (predicted)	TGTGGGGATATTTCTATCAACAATATCTATGGACTTTTCGTTGTTACCTCCACTTTTGGG
A_44_P498648	olfactory receptor 1361	NM_173333	10q12	Olr1361	olfactory receptor 1361	TCTGCCTCTTCTATGGCACCGTCATCGCTGTGTATTTCAACCCATCATCCTCTCACTTAG
A_44_P170573	olfactory receptor 1362	NM_001006598	10q12	Olr1362	olfactory receptor 1362	AAATTTCTTTCTCTGGGTGTCTCACCCAGCTGTATTTTCTCTGTATCTTTGGTGACATGG
A_44_P477675	olfactory receptor 1364 (predicted)	NM_001000858	10q12	Olr1364_predicted	olfactory receptor 1364 (predicted)	ATGAAAGGGGCTTTAAGGAAACTGCTCACCATGAATATTCATCTACAGATAAGTGTAAGA
A_44_P391134	olfactory receptor 1365 (predicted)	NM_214824	10q12	Olr1365_predicted	olfactory receptor 1365 (predicted)	TCACCCAGCTGTATTTTCTCTGTGTGTTTAGTGACATGGACAATTTTTTGTTGGCTGTGA
A_43_P16375	olfactory receptor 1366	NM_001000980	10q12	Olr1366	olfactory receptor 1366	TTGCTGAGTATTTCTCCTCTTCATCCCCTCACTCAGCTGGGAGGGACATGGCAGGTGCCA
A_44_P351289	olfactory receptor 1368 (predicted)	NM_214825	10q12	Olr1368_predicted	olfactory receptor 1368 (predicted)	CCTTTATACTACACTATAAAGATGAACCATCAGGTCTGCGCCCTTCTTGTTATGGGGTCA
A_44_P517713	olfactory receptor 1369 (predicted)	NM_001000494	10q12	Olr1369_predicted	olfactory receptor 1369 (predicted)	TTCTCTGGATGTCTCACTCAGCTCTATTTTCTCTGTGTGTTTGCTGATATGGACAATTTT
A_44_P184599	olfactory receptor 137 (predicted)	NM_001001283	1q32	Olr137_predicted	olfactory receptor 137 (predicted)	TATTAGACCCTCTGCTCATTGTACTCTCCTATGCACTTATCCTGAAAAGTGTCTTGAACA
A_43_P16096	olfactory receptor 1370	NM_001000979	10q12	Olr1370	olfactory receptor 1370	ACACCTCAATGAGCTGATGATTCTTACTGTTGCAGGGCTGATACTGTTAGCCCCATTTGT
A_44_P184637	olfactory receptor 1372 (predicted)	NM_214826	10q12	Olr1372_predicted	olfactory receptor 1372 (predicted)	TACAGCCTTAGGAACAATGACCTGAAAGGGGCTCTAAGAAAAGTGGTACATAGGAAGATA
A_44_P242988	olfactory receptor 1374 (predicted)	NM_001000978	10q12	Olr1374_predicted	olfactory receptor 1374 (predicted)	GTCTCACACAGATGTATTTTATCTTTAAACTTACAGACATGGACAATTTCCTGCTGGCTG
A_44_P311275	olfactory receptor 1375 (predicted)	NM_214829	10q12	Olr1375_predicted	olfactory receptor 1375 (predicted)	TGTACATCCATCCATCCTCTGCTCATTTATCTGACAAGTACATGGCAGCCACTGTGCTAT
A_44_P271569	olfactory receptor 1376 (predicted)	NM_214827	10q12	Olr1376_predicted	olfactory receptor 1376 (predicted)	AGGAACAGGGACCTGAAAGCCGCTCTACAAAAATTTGTCCAGGGACACACTTTTTCTGTT
A_44_P438034	olfactory receptor 1378 (predicted)	NM_214828	10q12	Olr1378_predicted	olfactory receptor 1378 (predicted)	TATGTATTTCAACCCCTCATCTTTCCATTCATCAGAGGACACGGCAGCCACTGTGTTGTA
A_44_P311237	olfactory receptor 1380 (predicted)	NM_001000857	10q12	Olr1380_predicted	olfactory receptor 1380 (predicted)	TGGCCATATGCCACCCATTACACTATACAACAAAGATGACTTATAAAGTTTGTGTCATGA
A_44_P332568	olfactory receptor 1381 (predicted)	NM_001000523	10q12	Olr1381_predicted	olfactory receptor 1381 (predicted)	TCCTCTCCTGAAACTCTCCTGCTCAGACACACACCTCAATGAGTTGATGATTAATACAGA
A_44_P531711	olfactory receptor 1382 (predicted)	NM_214831	10q12	Olr1382_predicted	olfactory receptor 1382 (predicted)	GCCAACTACATTCTTGGCAGTCAGATCATTTCCTTCTCTGGGTGTCTCACACAGATGTAT
A_44_P524805	olfactory receptor 1383 (predicted)	NM_214832	10q21	Olr1383_predicted	olfactory receptor 1383 (predicted)	ATACTCTCCTTGCTGAAGCTGGTCTGTGAGGACACATCCCTATTTGAGAAGGTAGTGTTT
A_44_P132783	olfactory receptor 1385 (predicted)	NM_214833	10q21	Olr1385_predicted	olfactory receptor 1385 (predicted)	AAGAAGTCCATCTCCTTTATGGGTTGTGGTATTCAAATTGGCCTCTTTGTCTGTCTTGTG
A_44_P358323	olfactory receptor 1386 (predicted)	NM_214834	10q21	Olr1386_predicted	olfactory receptor 1386 (predicted)	AAGACGATATCGAGCTCCTAGCCATGACAAAGTTGTCTCAATCTTCTACACAGTTCTTAC
A_44_P409574	olfactory receptor 1388 (predicted)	NM_001000788	10q21	Olr1388_predicted	olfactory receptor 1388 (predicted)	ATGGGAAGCTTCAACGCCAGTTTGGATAAAGGCTTCATGTTGGTGGGCTTCTCAGACTGG
A_44_P554985	olfactory receptor 1391 (predicted)	NM_001001089	10q21	Olr1391_predicted	olfactory receptor 1391 (predicted)	GGCTCAGGCATATATACATATCTCCAACCCATCCACAGATATTCAGAGAATGAGGGGAAG
A_44_P262154	olfactory receptor 1392 (predicted)	NM_001001090	10q22	Olr1392_predicted	olfactory receptor 1392 (predicted)	GACCTGGAACTTGTCTTTTTTATTGTCATTTCAATTTTCTACTCCCTCACTCTCGTCGGC
A_44_P191703	olfactory receptor 1393 (predicted)	NM_001000524	10q22	Olr1393_predicted	olfactory receptor 1393 (predicted)	TAACGATCTTTGGCAATACTACCATCATCATACTTGCAAGACTAGACTTACGGCTACACA
A_44_P468224	olfactory receptor 1394 (predicted)	NM_001001091	10q22	Olr1394_predicted	olfactory receptor 1394 (predicted)	GGACATGTGGGTCTCACCTTCTAGTGATTTCTCTGTTTTATGGCTCAGCCATTTACACAT
A_44_P508149	olfactory receptor 1395 (predicted)	NM_001001092	10q22	Olr1395_predicted	olfactory receptor 1395 (predicted)	TGTTTTTATTTCAATTGTCTACGCCCTAACTCTCTTTGGCAACACGACCATCATCGCTGT
A_44_P547873	olfactory receptor 1396 (predicted)	NM_001001093	10q22	Olr1396_predicted	olfactory receptor 1396 (predicted)	CTTGCAACCCAAGGGTAGTTATTCTGAGAGTGATGGAAAGTTTGTTGCCCTTTTTTATAC
A_44_P318423	olfactory receptor 1398	NM_001000002	10q22	Olr1398	olfactory receptor 1398	TATCTCCAACCTGTCCACATGTATTCTGGGAGTGAAGGAAAGTTCGCTGCCCTCTTTTAT
A_44_P421385	olfactory receptor 1399 (predicted)	NM_001001095	10q22	Olr1399_predicted	olfactory receptor 1399 (predicted)	AATCTCTCTGGACTTGACAGAACCATCAGCTTTGGAAGGTGTGTGGCCCAGCTTTTTATA
A_44_P306404	olfactory receptor 14 (predicted)	NM_001000695	1q32	Olr14_predicted	olfactory receptor 14 (predicted)	CCTGAGGAACTCTGATGTAAAAAGTGCTCTGAGGAAGTTTCAGCAAAATCTTTCCTTAAG
A_44_P151574	olfactory receptor 1401 (predicted)	NM_001000003	10q22	Olr1401_predicted	olfactory receptor 1401 (predicted)	GGAAAATTTCTTGCCCTTTTTTATACCATCATCACCCCCATGCTCAACCCTCTGATCTAT
A_44_P369908	olfactory receptor 1404	NM_001000787	10q22	Olr1404	olfactory receptor 1404	TATCACACCATTCACATGTATCACTGTTTCGTACGCCTACATTCTCTCCAGTGTACTGAA
A_44_P111754	olfactory receptor 1405 (predicted)	NM_001001012	10q22	Olr1405_predicted	olfactory receptor 1405 (predicted)	TTGTCTTTGGAATGTTCTTGGGCATGTACATGGTCACCATCTCTGGGAACCTTCTCATCA
A_44_P111800	olfactory receptor 1407 (predicted)	NM_001000005	10q22	Olr1407_predicted	olfactory receptor 1407 (predicted)	ATGCCTACATCTTCTCTAAGGTTCTGAAGTTAAAATCTGCCCATGGAATAAGGAAATCCC
A_44_P278539	olfactory receptor 1409 (predicted)	NM_001000004	10q22	Olr1409_predicted	olfactory receptor 1409 (predicted)	TTCTACTGTGATGCTTACCTGCTCATGAAGTTGGCCTGTTCAGACACACGGATCAATCAA
A_44_P491747	olfactory receptor 141 (predicted)	NM_001001274	1q32	Olr141_predicted	olfactory receptor 141 (predicted)	GTGTTAAGACCCGTCCAATCCAACAGGGAATTGCCAATTTGTTCTCCTTCAAAAAGGGAT
A_44_P344197	olfactory receptor 1410 (predicted)	NM_001000784	10q22	Olr1410_predicted	olfactory receptor 1410 (predicted)	TTCTACTGTGATCCTTACCTGCTCATGAAGTTGGCCTGTTCAGACACTCGAGTTGATCAA
A_44_P177530	olfactory receptor 1411 (predicted)	NM_001000783	10q22	Olr1411_predicted	olfactory receptor 1411 (predicted)	CATGAAGTTTACCTGTTCAGACAAACAAGTCAATCAACTTCTCTTCCTGGGAGCTGTGGT
A_43_P16369	olfactory receptor 1413	NM_214821	10q22	Olr1413	olfactory receptor 1413	ACCTGCTTCCTATCACTCACCAGGCCAAGACGACGTAGTATCCGTCTTTTACACCGTTCT
A_44_P304119	olfactory receptor 1414 (predicted)	NM_001000782	10q22	Olr1414_predicted	olfactory receptor 1414 (predicted)	CCCGAAGATGGTTATCAACTTTTTCTCCAGGAAGAAAAGCATCTCCAAAGTTGCCTGTGG
A_44_P165612	olfactory receptor 1415 (predicted)	NM_001000781	10q22	Olr1415_predicted	olfactory receptor 1415 (predicted)	GTGTCAACGATTATCTTTCTCCTGGCTCCATTCACTTTGATCCTGACCTCCTATGCCCTC
A_44_P299380	olfactory receptor 1416 (predicted)	NM_001000009	10q22	Olr1416_predicted	olfactory receptor 1416 (predicted)	GTGGGATTCTTAAGTCAATCCAAAGACCCTGCCCTGCTTTCTGTCGTCATATTTGTGGTT
A_44_P184578	olfactory receptor 1417 (predicted)	NM_001001002	10q22	Olr1417_predicted	olfactory receptor 1417 (predicted)	TTCTCTACCTGACATTAGCAGGTTCAGAATATCTGATTCTAGCTGCCATGTCCTATGACC
A_44_P498735	olfactory receptor 1418 (predicted)	NM_001000008	10q22	Olr1418_predicted	olfactory receptor 1418 (predicted)	TGTGTATCCTCCTGGTATATTCCTGTTGGCTCCTGGGATCCTTAGATGGCTTCATATTCA
A_44_P452070	olfactory receptor 142 (predicted)	NM_001000544	1q32	Olr142_predicted	olfactory receptor 142 (predicted)	TTTTGTCTTATGCGTTGATCTTGAGAGCTGTGTTGGTTATTGCATCACATGAACAGCGCC
A_44_P482254	olfactory receptor 1421 (predicted)	NM_001000780	10q22	Olr1421_predicted	olfactory receptor 1421 (predicted)	CATCATCACCTGTGTGAACAACTACACTGGACTATCAGATTTCACCCTGGTGGGATTCTT
A_44_P100148	olfactory receptor 1422 (predicted)	NM_001000007	10q22	Olr1422_predicted	olfactory receptor 1422 (predicted)	ATGAACAACTACACTGGACAGTCAGGTTTTGCACTGGTAGGATTCTTAAGTCAATCCAAA
A_44_P158699	olfactory receptor 1423 (predicted)	NM_001000006	10q22	Olr1423_predicted	olfactory receptor 1423 (predicted)	ACTCTGGTAGGATTCTTCAGTCAGTGCAAATACCCTGCCCTGCTTGCTGTGGTAATATTT
A_44_P344187	olfactory receptor 1424 (predicted)	NM_001000779	10q22	Olr1424_predicted	olfactory receptor 1424 (predicted)	AGAAATAAGAATGTCACTGAGGCTATAAAGAAATTGTTGGGTGAAAACTCCTCTTTCCAG
A_44_P325629	olfactory receptor 1425 (predicted)	NM_001000010	10q22	Olr1425_predicted	olfactory receptor 1425 (predicted)	AATGTCACTGAGGCTATGAAGAAACTGCTGGGTGTCAGCACTCTCTTCCAGGAAATCATA
A_44_P285662	olfactory receptor 1428 (predicted)	NM_001000011	10q22	Olr1428_predicted	olfactory receptor 1428 (predicted)	ATGAACAACTACACTGGACAATTTTCAGATTTCACCCTGCTGGGATTCTTCAGTCAATCC
A_44_P266908	olfactory receptor 143 (predicted)	NM_001000163	1q32	Olr143_predicted	olfactory receptor 143 (predicted)	GAAGCATGCTCCACGATACATACATGTCCTTATGTCCAATATCTACCTTTTTGTGCCTCC
A_44_P116329	olfactory receptor 1431 (predicted)	NM_001000778	10q22	Olr1431_predicted	olfactory receptor 1431 (predicted)	CCGTGGCAATCTGGGTCATAGGCTTTTGTGCCTCCGTTATACCTCTCTGCTTCACGATCC
A_44_P412082	olfactory receptor 1432 (predicted)	NM_001000012	10q22	Olr1432_predicted	olfactory receptor 1432 (predicted)	TGAGGAACAAAGACTTCAAAGAGGCAGTTAGAAAACTCGTGAGAACAAAGTGTGGTGTCT
A_44_P118777	olfactory receptor 1433 (predicted)	NM_001000525	10q22	Olr1433_predicted	olfactory receptor 1433 (predicted)	CGCAGTGGAAGGCACTGTCTTCGTCCTGGCAATAGGTATCGTGCTGTCACCTCTGGTGTT
A_44_P538496	olfactory receptor 1434 (predicted)	NM_001000013	10q22	Olr1434_predicted	olfactory receptor 1434 (predicted)	TAACTTCCTGTCAGACACCAAGACCATTTCCTTTCTGGGATGCCTGATCCAAGTCTTTGT
A_44_P264481	olfactory receptor 1435 (predicted)	NM_001000777	10q22	Olr1435_predicted	olfactory receptor 1435 (predicted)	TGCACACAGTGTATGTATTTCAACTTCCATTCTGTGGATCTAGGATTAACCACTTTTTCT
A_44_P245453	olfactory receptor 1436 (predicted)	NM_001000014	10q22	Olr1436_predicted	olfactory receptor 1436 (predicted)	TTGGCCTTTTCCAGTATGGACACACGGACACCTTTCTCTTCACAGTTATCATCCTGCTTT
A_44_P205704	olfactory receptor 1437 (predicted)	NM_001000015	10q22	Olr1437_predicted	olfactory receptor 1437 (predicted)	GTATGTATTTCAGCTTCCATTCTGTGGATCTAGGATTGTTAACCACTTTTTCTGTGATAT
A_44_P372377	olfactory receptor 1439 (predicted)	NM_001000016	10q22	Olr1439_predicted	olfactory receptor 1439 (predicted)	ATCTCTCCTGCCTCTGGTGTGTGAAGACACATCCCAATATGAGCATATGATTGTCATGAG
A_44_P125803	olfactory receptor 144 (predicted)	NM_001000164	1q32	Olr144_predicted	olfactory receptor 144 (predicted)	TGATACGCTTACCGTGTGGAGATACCACTATCAACAGCATGTATGGGCTCTTCATTGTCA
A_44_P402552	olfactory receptor 1442 (predicted)	NM_001000776	10q22	Olr1442_predicted	olfactory receptor 1442 (predicted)	TGTCACCAGTACATGGAGTAGTAGCTCCATCACTGCATTAATGCACATAATCTATTTATT
A_44_P458968	olfactory receptor 1443 (predicted)	NM_001000018	10q22	Olr1443_predicted	olfactory receptor 1443 (predicted)	GTCAGACACCAAGACCATTTCCTTTCTGGGATGTGCAATCCAAGCCTTTATGTTTCTGAC
A_44_P527054	olfactory receptor 1448 (predicted)	NM_001000019	10q22	Olr1448_predicted	olfactory receptor 1448 (predicted)	TTTTGTGCATACAGTGTATGTATTTCAACTTCCGTTCTGTGGATCTAGGATTGTTAATCA
A_44_P442645	olfactory receptor 1449 (predicted)	NM_001000775	10q22	Olr1449_predicted	olfactory receptor 1449 (predicted)	GTGTGAAGACACGTCCCAATATGAGCATTTGATTGTCATGAGTGTCCTTATTCTTGTACT
A_44_P379496	olfactory receptor 145 (predicted)	NM_001000545	1q32	Olr145_predicted	olfactory receptor 145 (predicted)	TTTAATTCTTGCATGTCCCAAATGTTCTTTATCCACCTTTTCTCTTTCATGGAGTCTGGG
A_44_P141996	olfactory receptor 1450 (predicted)	NM_001000774	10q22	Olr1450_predicted	olfactory receptor 1450 (predicted)	TGAAGACACGTCCCAATATGAGCATACAGTCCTCGTGAGTGGCCTTGTCTTTCTCTTATT
A_44_P527010	olfactory receptor 1451 (predicted)	NM_001000957	10q22	Olr1451_predicted	olfactory receptor 1451 (predicted)	GCCTGCGCAGACACCAAAGCCTTTGAGTTCTTCATGTACATCTGCTGCATCCTGATGCTC
A_44_P208021	olfactory receptor 1452 (predicted)	NM_001000773	10q22	Olr1452_predicted	olfactory receptor 1452 (predicted)	TGGCTGTGGCTTCCAGATCTTCTTCCTCACTCTGGGAGGTGGAGAGTGCTTCCTCTTAGC
A_44_P292587	olfactory receptor 1454 (predicted)	NM_001000020	10q22	Olr1454_predicted	olfactory receptor 1454 (predicted)	AAGAATTCCATCTCTGCCGCTGGCTGTGGCTTCCAGATCTTCTTCTTCCTCACTCTGGGA
A_44_P540755	olfactory receptor 1455 (predicted)	NM_001000771	10q22	Olr1455_predicted	olfactory receptor 1455 (predicted)	GGCTCTTCAGCCACACCTACGCCCACTTGTTCCTGCTTTCTGCTGTCTTAGTAATCTTCA
A_44_P111759	olfactory receptor 1456 (predicted)	NM_001000956	10q22	Olr1456_predicted	olfactory receptor 1456 (predicted)	CCATCGTAGTGCCCCAAATGGCAGCTGGTTATTTAATGGGCAAGAATTATATCTCTGCAG
A_44_P252616	olfactory receptor 1457 (predicted)	NM_001000526	10q22	Olr1457_predicted	olfactory receptor 1457 (predicted)	CTACTCTGTAGTCACACCATCTTTGAATCCAGTTGTCTATTGTCTGAGGAACAAAGATAT
A_44_P200948	olfactory receptor 1460 (predicted)	NM_001000769	10q22	Olr1460_predicted	olfactory receptor 1460 (predicted)	TTGAACACTTCTTCTGTGACATCCCCCAAGTCATGAGACTCTCCTGTACTGATTACCATG
A_44_P545617	olfactory receptor 1461 (predicted)	NM_001000022	10q22	Olr1461_predicted	olfactory receptor 1461 (predicted)	GGGTCATCTCCTATCTCGAGTGTGTAGCACAACTTTACATGTTTATCACACTCTGTGGAA
A_44_P128029	olfactory receptor 1462 (predicted)	NM_001001097	10q22	Olr1462_predicted	olfactory receptor 1462 (predicted)	GTGCCAGCCATGATCAAGCTGTCCTGTGCTGATACAACCGCGAATGATGCCACACTGGCT
A_44_P505835	olfactory receptor 1463 (predicted)	NM_001000023	10q22	Olr1463_predicted	olfactory receptor 1463 (predicted)	CCTTGGGAGCTATTCCTTTTGGAATAGTATCCCCTTTGACAGTGCTCATCTCCTACATCT
A_44_P172767	olfactory receptor 1467 (predicted)	NM_001000025	10q24	Olr1467_predicted	olfactory receptor 1467 (predicted)	GCTCTGACACCCATGTTAATGAGTTGGTGATATTTGTCATGGGAGGCATCATCCTTGTCA
A_43_P15934	olfactory receptor 1468	NM_001000724	10q24	Olr1468	olfactory receptor 1468	GACATGAAAGAGGCACTGATAAGAGTCCTTTGTAAAAAGAAAATTACCTTCTGTCTATGA
A_44_P144316	olfactory receptor 1470	NM_001000723	10q24	Olr1470	olfactory receptor 1470	TCTTAGGGGGCCCTATAGTTGTACTACCTTTCCTTCTCATCATTGTTTCTTATGCAAGAA
A_44_P531675	olfactory receptor 1471 (predicted)	NM_001000722	10q24	Olr1471_predicted	olfactory receptor 1471 (predicted)	ATCCATCTCCTATGCCACTTGTCTGTCACAAATGTACTTTTTACTAGTTTTTGGAGACCT
A_44_P555005	olfactory receptor 1472 (predicted)	NM_001000944	10q24	Olr1472_predicted	olfactory receptor 1472 (predicted)	TTTATCTTGGGAGGGCTCCTTGTGGTTATCCCATTCTTACTCATTGTTGTGTCTTATGTA
A_44_P508169	olfactory receptor 1474 (predicted)	NM_001000943	10q24	Olr1474_predicted	olfactory receptor 1474 (predicted)	TCTATATACAAATTGTCTCCTCAATCTTAAGGATTTCTTCTACTAGGGTAATCCACAAGG
A_44_P339626	olfactory receptor 1475 (predicted)	NM_001000027	10q24	Olr1475_predicted	olfactory receptor 1475 (predicted)	CAAGTTTTGTGTGTGTCTAGGGAGTCTCTCCTGGGTATTTAATGTGCTATATTCTATGTT
A_44_P271529	olfactory receptor 1479 (predicted)	NM_001000721	10q24	Olr1479_predicted	olfactory receptor 1479 (predicted)	GATATTTATCTTGGGCGGGCCCCTTATGGTTATCCCATTCTTCATCATTGTTGTGTCCTA
A_44_P168049	olfactory receptor 148 (predicted)	NM_001000165	1q32	Olr148_predicted	olfactory receptor 148 (predicted)	CACTGAGATATACAACCATCCTCAACCATACTGTCATAGCCCAAATTATCTTTGCTGGCA
A_44_P367591	olfactory receptor 1481	NM_001000527	10q24	Olr1481	olfactory receptor 1481	GAACCCCTTCATCTACAGCCTGAGGAACAAAGACATAAAAGATGCATTAGAAAAAATAAT
A_43_P15881	olfactory receptor 1482 (predicted)	NM_001000026	10q24	Olr1482_predicted	olfactory receptor 1482 (predicted)	TTTATCTACAGCCTGAGGAATAGAGATATAAAGGGAGCAATGGAAAGAATCTTTTGCAAA
A_44_P428545	olfactory receptor 1485 (predicted)	NM_001000028	10q24	Olr1485_predicted	olfactory receptor 1485 (predicted)	GTGCAAATTGTCTTCTCCATTCTAAATGTTTCATCTGCACATGTTTTACACAAGATCTTC
A_44_P132743	olfactory receptor 1486 (predicted)	NM_001000720	10q24	Olr1486_predicted	olfactory receptor 1486 (predicted)	TTCTCTGGTGTTTATGTCCTGGGTAATTTGCATGCTGAGTTCCTTATTGCACACTCTACT
A_44_P332530	olfactory receptor 1488 (predicted)	NM_001000719	10q24	Olr1488_predicted	olfactory receptor 1488 (predicted)	ATGAGCTCCAAGCTTTGTGTGTCTCTAGTGGTGCTCTCCTGGGTATTTACCATTCTGTAT
A_44_P487034	olfactory receptor 149 (predicted)	NM_001000166	1q32	Olr149_predicted	olfactory receptor 149 (predicted)	CTGTATCATCTTGCCAGATGTATTCTTGTTGACACGTTTACCTTTCTGTAGGACACGCAT
A_44_P358283	olfactory receptor 1490 (predicted)	NM_001000718	10q24	Olr1490_predicted	olfactory receptor 1490 (predicted)	CAATTATTCGTATCTACATATGTCCATCAGCTAATAACCCTACAGTCGGGGAGATCGTCA
A_44_P524765	olfactory receptor 1491 (predicted)	NM_001000717	10q24	Olr1491_predicted	olfactory receptor 1491 (predicted)	TGGTACTGTTCTGGGCACTTACTGTGTTTTACTCCATGTTACACACCCTACTCATGGCTA
A_44_P194053	olfactory receptor 1492 (predicted)	NM_001000029	10q24	Olr1492_predicted	olfactory receptor 1492 (predicted)	CCTGGGTGTTTACCATGTTGTATTCCCTATTGCACACTTTACTCTTAGCTAAATTGTCAT
A_43_P16268	olfactory receptor 1496	NM_001000716	10q24	Olr1496	olfactory receptor 1496	GCCTAAGGAATAGAGATATGAAGAGGGCCCTAATAAGAGTTATCTGTAGTATGAAAATCA
A_44_P360629	olfactory receptor 1498 (predicted)	NM_001000030	10q24	Olr1498_predicted	olfactory receptor 1498 (predicted)	AAGGATTTTCTTCTCTATTCTTAAGGCCTCATCTACCCAGGCCATCCACAAGGTCTTTTC
A_44_P320764	olfactory receptor 1499 (predicted)	NM_001000031	10q24	Olr1499_predicted	olfactory receptor 1499 (predicted)	CTCTTCTAAAGCTGGCCTGCTCAGACACTTATATTAATGATTTGATGATACTTATCATGG
A_44_P151533	olfactory receptor 150 (predicted)	NM_001000739	1q32	Olr150_predicted	olfactory receptor 150 (predicted)	GGAATCTCTTTCCGAAGTTTCTGTGTTTTTGTTCCATGCGTTTTCCTTGTGAACCGTCTA
A_44_P191665	olfactory receptor 1500	NM_001000942	10q24	Olr1500	olfactory receptor 1500	CCTATGTTAGAATTTTCTTCTCCATTTTGAAGTTTCCATCTATTCAGGACATCTACAAGG
A_44_P442648	olfactory receptor 1501 (predicted)	NM_001000715	10q24	Olr1501_predicted	olfactory receptor 1501 (predicted)	CTTCCATTTATACTCATCACAGTGTCGTATGCCTGCATTGTTTCCTCTATCCTAAAGGTT
A_43_P15985	olfactory receptor 1504	NM_001000495	10q24	Olr1504	olfactory receptor 1504	ATGAGCACCAAGGTTTGTGCTTCACTACTTATACTACTATGGATGCTGACGACATCCCAT
A_44_P153879	olfactory receptor 1505 (predicted)	NM_001000032	10q24	Olr1505_predicted	olfactory receptor 1505 (predicted)	TCTGCTTTTAACTAGGTTGTCTTTCTGTGAAAACAATGTGATCCCCCATTTTTTCTGTGA
A_44_P114000	olfactory receptor 1507 (predicted)	NM_001000033	10q24	Olr1507_predicted	olfactory receptor 1507 (predicted)	TTGCTTCGCCCAGATGTACTTCTTTGTAGCTCTGGGCATTACTGAGAGCTACCTCCTGGC
A_44_P280840	olfactory receptor 1509 (predicted)	NM_001000528	10q24	Olr1509_predicted	olfactory receptor 1509 (predicted)	GAATATCCAGAAGGCCTCAGTGTGCCTGTCATGTGTGTTTTCTTTTAGCAATGCACTGAC
A_44_P240794	olfactory receptor 1511 (predicted)	NM_001000034	10q24	Olr1511_predicted	olfactory receptor 1511 (predicted)	ATGCAGTCAAAACATACATCCAATGGAACCACTGTAACTGAGTTCATTCTACTGGGTTTG
A_44_P407276	olfactory receptor 1512 (predicted)	NM_001001350	10q24	Olr1512_predicted	olfactory receptor 1512 (predicted)	ATGCAGCCAAATAATAGAGCCAATGGGACCACTGTTACTGAGTTCATTCTGCTGGGATTG
A_44_P334860	olfactory receptor 1513 (predicted)	NM_001000035	10q24	Olr1513_predicted	olfactory receptor 1513 (predicted)	TTAGGAACCGTGACATGAAGGCTGCTTTGAAGAAACTTTTCCACCGCACCTCCTTCTTAT
A_44_P533889	olfactory receptor 1514 (predicted)	NM_001000036	10q24	Olr1514_predicted	olfactory receptor 1514 (predicted)	TGGCACAAATGTTCTTCATGATAGGCTTGGCAAACACAGACAGTTATATACTAGCTGCAA
A_44_P500965	olfactory receptor 1515 (predicted)	NM_001001098	10q24	Olr1515_predicted	olfactory receptor 1515 (predicted)	CCACATCAACAATACATTCTCTTCCTGATCTTCCTGTGGATGTATCTGGTCATTGTAGCT
A_44_P395654	olfactory receptor 1516 (predicted)	NM_001000038	10q24	Olr1516_predicted	olfactory receptor 1516 (predicted)	AAGCCACAACAACAACACATCCTCTTCTTGCTCTTCCTGTGGATGTATCTGGTCACTGTA
A_44_P135106	olfactory receptor 1517 (predicted)	NM_001001351	10q24	Olr1517_predicted	olfactory receptor 1517 (predicted)	CAGGTATCTTTAACTACATGAGACTTGGCTCCACCAAACTTTCAGATAAGGATAAAGCTA
A_44_P377018	olfactory receptor 1519 (predicted)	NM_001000037	10q24	Olr1519_predicted	olfactory receptor 1519 (predicted)	TCATCTTCCTTGTTCCTTTTGGATTCATGATCATGTCCTACATCTGGATTGTCAGAGCTA
A_44_P508142	olfactory receptor 152 (predicted)	NM_001000546	1q32	Olr152_predicted	olfactory receptor 152 (predicted)	TTTCTGTTCCCCTCATGACTGTAATCTCAGATGTCATCCTGATTGCAGTATCCTACATCT
A_44_P327958	olfactory receptor 1521 (predicted)	NM_001000039	10q26	Olr1521_predicted	olfactory receptor 1521 (predicted)	TATTGGTGGTGACAGCATGGATTGTGGGATTTGTCCACTCGATTGTCCAGCTGTCTTTAA
A_44_P287977	olfactory receptor 1522 (predicted)	NM_001000040	10q26	Olr1522_predicted	olfactory receptor 1522 (predicted)	TGAACACCCAGCTTTGTATGGGACTGGTGGTTGCTGCCTGGGTAGGAGGCTTTGCGCATT
A_44_P332515	olfactory receptor 1523	NM_001000713	10q26	Olr1523	olfactory receptor 1523	TCATCGTGGTGTCTATGATCTTCATTCCCTGCATCTACATCTACTCCAGGCCCTTCAGTC
A_44_P454311	olfactory receptor 1525 (predicted)	NM_001000529	10	Olr1525_predicted	olfactory receptor 1525 (predicted)	TGAAAGGGGCTTTAAGGAAAGTATTTACCTTGAATCTACATCTACCAATAAGGCTTAGAA
A_44_P208013	olfactory receptor 1528 (predicted)	NM_001001099	11q12	Olr1528_predicted	olfactory receptor 1528 (predicted)	GGATTTCTACATGGTTTACTTCATGTAGGATTGTTATTTAGGCTAACCTTTTGTAGTTCC
A_44_P208067	olfactory receptor 153 (predicted)	NM_001000167	1q32	Olr153_predicted	olfactory receptor 153 (predicted)	ACACTACCATCCTCACCCATCAGATTGTTATTAAGATTGTGGTGGTGATTATCAGCAGGA
A_44_P482371	olfactory receptor 1531 (predicted)	NM_001001102	11q12	Olr1531_predicted	olfactory receptor 1531 (predicted)	ATCTAGTGTTGATGTCCAAAAGACTCTGCACTGTGCTAATCAGTATGTCATATATCATTG
A_44_P522406	olfactory receptor 1532 (predicted)	NM_001001103	11q12	Olr1532_predicted	olfactory receptor 1532 (predicted)	TTCCTCTGCTAAACCCCTTTATTTACAGCTTAAGAAACAAAGAAGTTTTGGGTGCTCTGA
A_44_P414395	olfactory receptor 1533 (predicted)	NM_001000496	11q12	Olr1533_predicted	olfactory receptor 1533 (predicted)	TCTATACAATTTCTTGCACTGACCCATCTATTAATGCATTCGTGGTCTTCATTTTTGCTG
A_44_P388763	olfactory receptor 1535 (predicted)	NM_001000945	11q12	Olr1535_predicted	olfactory receptor 1535 (predicted)	CTCCCTTCTCTTCATGTATGTGCGTCCTGCATCTCCACAAGTAGATGATCAAGATATGAT
A_44_P121112	olfactory receptor 1536 (predicted)	NM_001001353	11q12	Olr1536_predicted	olfactory receptor 1536 (predicted)	ACGGTGACACCAAAGATGTTCCTCACGTTCATAGATAAGAGTAAACTGATCTCTCTTTCT
A_44_P247815	olfactory receptor 1538 (predicted)	NM_001000530	11q12	Olr1538_predicted	olfactory receptor 1538 (predicted)	TCAATTTCTATACAAGCCTTCACCTTTGTAACCATCTTGGTTTCATACATCCATGTCCTC
A_44_P318384	olfactory receptor 1539 (predicted)	NM_001000729	11q12	Olr1539_predicted	olfactory receptor 1539 (predicted)	CACAATAATTATTCCCTTTCTAAATCCTTTTATCTACAGCCTGAGGAACAAAGAGGTAAC
A_44_P363051	olfactory receptor 154 (predicted)	NM_001000547	1q32	Olr154_predicted	olfactory receptor 154 (predicted)	TGTTCTCAACCCCCTAGTCTATGGCATCAATACCAAACAAATCCGCCTGAGAATACTTGA
A_44_P374756	olfactory receptor 1540 (predicted)	NM_001001383	11q12	Olr1540_predicted	olfactory receptor 1540 (predicted)	ACGGTGACACCAAAGATGCTCCTCGCCATCATAGCTAAGAGTAAATTGATCTCTCTTTCT
A_44_P278499	olfactory receptor 1541 (predicted)	NM_001000728	11q12	Olr1541_predicted	olfactory receptor 1541 (predicted)	TCAGTATTTTGACCATTCTTATCTCTTATACGCTTGTTCTGTTCTCAATCCTAAAGCAGA
A_44_P301762	olfactory receptor 1542 (predicted)	NM_001000531	11q12	Olr1542_predicted	olfactory receptor 1542 (predicted)	TAGTGTCTTACTCCTGTATCCTTTTCACTATATTTAGCATGAAATCTAAAGAGGGTAGAG
A_44_P496341	olfactory receptor 1543 (predicted)	NM_001001104	11q12	Olr1543_predicted	olfactory receptor 1543 (predicted)	CCATCTGTTAATGCATTTGTGGTTTTTGTTTTTTCTGCCGTGATACAAGCCATTACCTTC
A_44_P142003	olfactory receptor 1545 (predicted)	NM_001001105	11q12	Olr1545_predicted	olfactory receptor 1545 (predicted)	TCTCTCAATTACCTGATGATTTTTATTTTCTCTGGCTCGATCCAGGTATTCACCATTACA
A_44_P102405	olfactory receptor 1548 (predicted)	NM_001001108	11q12	Olr1548_predicted	olfactory receptor 1548 (predicted)	TTATTCTTGGTAATCTATCTCATCACTATAGCAGGGAACCTTGGTCTAATCGCTCTGATC
A_44_P501015	olfactory receptor 1549 (predicted)	NM_001000052	11q12	Olr1549_predicted	olfactory receptor 1549 (predicted)	CAATATAGTACATCACTTTTACTGTGACATCATGCCATTGCTCAAGATTTCCTGTACAGA
A_44_P255049	olfactory receptor 155 (predicted)	NM_001000168	1q32	Olr155_predicted	olfactory receptor 155 (predicted)	TATGGTGTAAAAACCAAGGAATTTCGGGACAAAGTTACCAAATATTTATACAGGAGGAAG
A_44_P445096	olfactory receptor 1551 (predicted)	NM_001000727	11q12	Olr1551_predicted	olfactory receptor 1551 (predicted)	TCCTGTACAGACCCTACTCTTAACCTTCTATTAGTATTTATTTTGTCTGGTTCAATACAG
A_44_P102444	olfactory receptor 1553 (predicted)	NM_001000051	11q12	Olr1553_predicted	olfactory receptor 1553 (predicted)	TACACAGTTATAATCCCTGTATTAAATCCTATTATCTACAGCCTCAGAAACAAGCAAGTC
A_44_P404921	olfactory receptor 1555 (predicted)	NM_001000726	11q12	Olr1555_predicted	olfactory receptor 1555 (predicted)	CATCTTTTGTCTGTATCTTTATACTACGGGCCTCTTCTCTTCATGTATGTGCTCCCTGCA
A_44_P128079	olfactory receptor 1557 (predicted)	NM_001000050	11q12	Olr1557_predicted	olfactory receptor 1557 (predicted)	ATGTATGTGCACCCCGCGTCTTCAGAAGTAGATCCTCAAGACATGATCCTCTCTTTGTTT
A_44_P111766	olfactory receptor 1558 (predicted)	NM_001000725	11q12	Olr1558_predicted	olfactory receptor 1558 (predicted)	CTTCTGCATTCTTTTCACTATTTTCAAGATGAAATCCAAGGATGGGAGAGGAAAAGCATT
A_44_P192041	olfactory receptor 156 (predicted)	NM_001006595	1q32	Olr156_predicted	olfactory receptor 156 (predicted)	TCTCATACCTTCTGTGTTCAACCCAATTATCTATGGTATAAAAATGAAAGAGATACGGGA
A_44_P421431	olfactory receptor 1561 (predicted)	NM_001000048	11q12	Olr1561_predicted	olfactory receptor 1561 (predicted)	TCTGCAAATCTCATGTAATCAGGCACTTCTTTTGTGATATCCTTCCACTATATAGACTCT
A_44_P381752	olfactory receptor 1562 (predicted)	NM_001000047	11q12	Olr1562_predicted	olfactory receptor 1562 (predicted)	CTACATTCTTTTTACTATATTCACAATGAAGTCCAAAGAGGGAAGAAGCAAAGCCTTATC
A_44_P547923	olfactory receptor 1563 (predicted)	NM_001000046	11q12	Olr1563_predicted	olfactory receptor 1563 (predicted)	TGTCCTGATATCATATTTCTGCATCCTTTATACTATATTCACAATGAAGTCCAAAGAGGG
A_44_P290257	olfactory receptor 1565 (predicted)	NM_001000908	11q23	Olr1565_predicted	olfactory receptor 1565 (predicted)	ACTCAAGGGCCATTGATCACTTTTTCTGTGAAATCCCTGCCATGTTGAAGTTGTCATGCA
A_44_P214987	olfactory receptor 1566 (predicted)	NM_001000044	11q23	Olr1566_predicted	olfactory receptor 1566 (predicted)	CCTTTTCTACCTGTTCCTTTCACATGGTTGTTGTCATAATGTACTATGGGCCATTCATCT
A_44_P175125	olfactory receptor 1567 (predicted)	NM_001000043	11q23	Olr1567_predicted	olfactory receptor 1567 (predicted)	TCTCTGGCCAGAAAAACATCTCCTTTCTGGGCTGTGGAATGCAGTCCTTTTTCTTTTTGA
A_44_P341952	olfactory receptor 1568 (predicted)	NM_001000532	11q23	Olr1568_predicted	olfactory receptor 1568 (predicted)	TAAAATGGTGTCTGACTTTATGTTAGGTAATAAGTACATCTCCTTCATTGGGTGTGGATT
A_44_P269194	olfactory receptor 1569 (predicted)	NM_001000042	11q23	Olr1569_predicted	olfactory receptor 1569 (predicted)	ATCTACAGCCTGAGGAATAAGGAGGTCCTAGGGGCGATGACAAGAGTTATTGGTAGTTTT
A_44_P555042	olfactory receptor 157 (predicted)	NM_001000169	1q32	Olr157_predicted	olfactory receptor 157 (predicted)	TGCTCATGCTTCCATGTCCCTTCCTCATTGGTCGCCTGAGCTTCTGCCAAAGCCATGTGA
A_44_P468276	olfactory receptor 1570 (predicted)	NM_001000041	11q23	Olr1570_predicted	olfactory receptor 1570 (predicted)	ACTTTACCTGTAGCAATCATTATTGCTTCATATACTCGTGTGATTCTGGCTGTTCTTCAT
A_44_P342085	olfactory receptor 1571 (predicted)	XM_344047	11q23	Olr1571_predicted	olfactory receptor 1571 (predicted)	AGCTTAATCAACTGGTACTACTTGCCTGTAATGACACCTTTCCTAATGACATGGTGATGT
A_44_P299641	olfactory receptor 1572 (predicted)	XM_221921	12p11	Olr1572_predicted	olfactory receptor 1572 (predicted)	CTGCTGGTGCTGCCTCTAATCCTTATCTTGCTGTCCTACACCAGGGTTCTGGTGGTCATC
A_44_P330277	olfactory receptor 1576 (predicted)	NM_001000499	13q24	Olr1576_predicted	olfactory receptor 1576 (predicted)	TGACATATACCCAGTAATGAAGCTTTCTTGTGTTGATACCACTGTCAATGAGATAATCAA
A_44_P529375	olfactory receptor 1579 (predicted)	NM_001000078	13q24	Olr1579_predicted	olfactory receptor 1579 (predicted)	GATAAAACATTTCTTCTGTGATGTCCGACCTATTTTGGATCTGGCCTGCATGGTACCAGT
A_44_P182354	olfactory receptor 158 (predicted)	NM_001000548	1q33	Olr158_predicted	olfactory receptor 158 (predicted)	GCTATTCATCAATAATTACCAATTCCTTGATCTTAAAAGCCACACTGTTTATGGTGCTGA
A_44_P262199	olfactory receptor 1581 (predicted)	NM_001000533	13q24	Olr1581_predicted	olfactory receptor 1581 (predicted)	TATGGCTGTGCCTCTATTGCCTACTTCAAACCAAAATCAGAGAATACTAGTGACCAGGAT
A_44_P222077	olfactory receptor 1582 (predicted)	NM_001000079	13q24	Olr1582_predicted	olfactory receptor 1582 (predicted)	CATCTCTGAGACTTTCTATACAATCGCCATTATTCCTCGTATGCTAGCTGGCCTTCTTAA
A_44_P388801	olfactory receptor 1583 (predicted)	NM_001000080	13q24	Olr1583_predicted	olfactory receptor 1583 (predicted)	TGACCTCCTCAATCCTTACCACACCATTGCTTTTCGAGACTGTGTGGTCCAAATCTTTTT
A_44_P348941	olfactory receptor 1584 (predicted)	NM_001000081	13q24	Olr1584_predicted	olfactory receptor 1584 (predicted)	ACCGTATTGCTTGAAAGAGATAGCCCATTACTTTTGTGACCTGGCACCACTAATGCGGTT
A_44_P374718	olfactory receptor 1587 (predicted)	NM_001000913	13q24	Olr1587_predicted	olfactory receptor 1587 (predicted)	ACCCTATCATTTATACTCTTCGCAATAAGGAAGTGAAAGCGGCTTTCAAGAGGGTCACAC
A_44_P515287	olfactory receptor 1588 (predicted)	NM_001000082	13q24	Olr1588_predicted	olfactory receptor 1588 (predicted)	CATTGACTCTTGACCGCACTTTAGCTGTAGTCTACTCTGTGTTAACACCTCTGGCTAATC
A_44_P475320	olfactory receptor 1589 (predicted)	NM_001000083	13q24	Olr1589_predicted	olfactory receptor 1589 (predicted)	TTTCCTTTTCTGGATGTCTCCTACAGATCTACTTCTTTCACTCTCTTGGAGCTACTGAGT
A_44_P196306	olfactory receptor 159 (predicted)	NM_001000170	1q33	Olr159_predicted	olfactory receptor 159 (predicted)	TTGGGTTTGCCACCTTCCTAAGAGGGGTGCTGCTAATTATTCCATTCACATTTCTCACCA
A_44_P257359	olfactory receptor 1590 (predicted)	NM_001000995	13q24	Olr1590_predicted	olfactory receptor 1590 (predicted)	ATGAAAAATGCCATTAAGAAAATGGTATGTTCCCCAAAAATATTCACTGTCTCTGGTCAC
A_44_P238332	olfactory receptor 1591 (predicted)	NM_001000912	13q24	Olr1591_predicted	olfactory receptor 1591 (predicted)	GAAACAAAGATATGAAAGAGGCCATTAAGAAAATGCTCTGTTCTCAAAAAGTTCACCATC
A_44_P142043	olfactory receptor 1592 (predicted)	NM_001000084	13q24	Olr1592_predicted	olfactory receptor 1592 (predicted)	TATTCTATTAATTCTTGTCTATGCATTCATCATCTCAGGGAACCTAGTGATCTTTGTTGC
A_44_P308824	olfactory receptor 1593 (predicted)	NM_001000085	13q24	Olr1593_predicted	olfactory receptor 1593 (predicted)	GTATACCACTGCAACTATTCCCAAAATGCTCTCTAACCTCATCAGTAAGCGGAGGACCAT
A_44_P236036	olfactory receptor 1595 (predicted)	NM_001000500	13q24	Olr1595_predicted	olfactory receptor 1595 (predicted)	CTCTCGCTATTCTGATCACAAGTCTGATTATTTCCCTTTCTTACCTAAGAATTATTGTCG
A_44_P435675	olfactory receptor 1596 (predicted)	NM_001000501	13q24	Olr1596_predicted	olfactory receptor 1596 (predicted)	TTACGGTCTTTTTGCTCTTCTTTGGTAGCGTGGCTCTCATGTATCTTCGATTCTCCGCTA
A_44_P100113	olfactory receptor 1597 (predicted)	NM_001000911	13q24	Olr1597_predicted	olfactory receptor 1597 (predicted)	CTGAGTGGATACCTTTTTGGAATGGGAATGACTCTTGTCATTTTTCGTCTCTCATTCTGC
A_44_P402559	olfactory receptor 1598 (predicted)	NM_001000910	13q24	Olr1598_predicted	olfactory receptor 1598 (predicted)	TCTCTAATCGAAACAACACTGATATTCAGGGTGCCTTTCTGCATACCTAACCTCATCAGA
A_44_P200946	olfactory receptor 16 (predicted)	NM_001000694	1q32	Olr16_predicted	olfactory receptor 16 (predicted)	AATCTGTCCCTGTTTGATATCTTACTTGTGTCCACCCCAATCCCAAAGTTCATCATCAAT
A_44_P299344	olfactory receptor 160 (predicted)	NM_001000738	1q33	Olr160_predicted	olfactory receptor 160 (predicted)	AACTCTCTGTATCTTCTGGTTCCACCTTAAGGAAATTAGTTTTATTGATTGTCTGGTCCA
A_44_P229005	olfactory receptor 1601 (predicted)	NM_001000087	13q24	Olr1601_predicted	olfactory receptor 1601 (predicted)	TCCTTCCTGGAACTATGGTACATCAATGTTACTATTCCCAGACTCTTGGGAGCCTTCCTT
A_44_P449663	olfactory receptor 1602 (predicted)	NM_001000909	13q24	Olr1602_predicted	olfactory receptor 1602 (predicted)	CTCATGGTCATTGCTGTTCCTCTTTGTGTGGTAGTGACATCTTATGCCATCATCCTTGTC
A_44_P297057	olfactory receptor 1605 (predicted)	NM_001000088	15p16	Olr1605_predicted	olfactory receptor 1605 (predicted)	GCTGGTGGGTCTTTGGATGGATTCATGCTGACACCTGTTACTATGAGTTTTCCTTACTGT
A_44_P355987	olfactory receptor 1606	NM_001000502	15p16	Olr1606	olfactory receptor 1606	CTATATGGTACCACACGCTTACCATTCCCCATCCCAAGACAAAATTTTTTCTGTGTTCTA
A_44_P522443	olfactory receptor 1607 (predicted)	NM_001000534	15p16	Olr1607_predicted	olfactory receptor 1607 (predicted)	TCCTATGCCCAGATACTGGTCACAGTACATCAGATAAAGTCTGAAGAAGGGAGGAAGAAG
A_44_P482405	olfactory receptor 1608 (predicted)	NM_001000093	15p14	Olr1608_predicted	olfactory receptor 1608 (predicted)	GTCTTGCTTCATTCTGCTATTTAATTCCTATGTTATTGTGCTGCTTACTATCAAGCACCA
A_44_P397912	olfactory receptor 1609 (predicted)	NM_001000973	15p14	Olr1609_predicted	olfactory receptor 1609 (predicted)	TAAGTAACCAGTATTTCTCTTTTGGGAAGATAAATCCACATTATACAGTGAAAGGACTGG
A_44_P189378	olfactory receptor 1610 (predicted)	NM_001000094	15p14	Olr1610_predicted	olfactory receptor 1610 (predicted)	CACCCAGCTATTCTTTTTACACTTCCTTGGAGGAGGTGAAGGGTTACTTCTGGTTGTGAT
A_44_P112162	olfactory receptor 1611 (predicted)	XM_223954	15p14	Olr1611_predicted	olfactory receptor 1611 (predicted)	TAATTTTCTACATCATCATCTTGCCTGGAAATGTCTTCATCATCCTCACCATCATATCAG
A_44_P149210	olfactory receptor 1612 (predicted)	NM_001000096	15p14	Olr1612_predicted	olfactory receptor 1612 (predicted)	TGCTCGCCCATTTGACTCGTTTTCTCTAGATAAAGTGGTATCTGTGTTTCATACTGTGAT
A_44_P217325	olfactory receptor 1614 (predicted)	NM_001000841	15p14	Olr1614_predicted	olfactory receptor 1614 (predicted)	GGATCAGGACAAGCAAAGGGTATGCAAAAGTTCACAACTTTGTTCTACTCAGTTTTGACT
A_44_P477657	olfactory receptor 1615 (predicted)	NM_001001003	15p14	Olr1615_predicted	olfactory receptor 1615 (predicted)	CCCTGCTTTTATTTGTTCCATTTTTCTTTATCATGGGGTCTTATGCTCTAGTAATGAGAG
A_44_P470535	olfactory receptor 1616 (predicted)	NM_001000840	15p14	Olr1616_predicted	olfactory receptor 1616 (predicted)	TTGATGGAGGTTTTCTGGGCAATTATAAGTTCTATGCTCTTGTTTATTCCTTTTATCTGC
A_44_P543128	olfactory receptor 1617 (predicted)	NM_001000839	15p14	Olr1617_predicted	olfactory receptor 1617 (predicted)	GTTCTCATCTCACAGTAGTTTCACTCTTTTATGGCTCAGTGATGATAATGTATGTGAGCC
A_44_P316026	olfactory receptor 1619 (predicted)	NM_001000521	15p14	Olr1619_predicted	olfactory receptor 1619 (predicted)	TTTCCTCTTCATCATGGCATCTTATATATTGGTCCTGAGAACTGTGTTCAGACTTCCTTC
A_44_P184588	olfactory receptor 162 (predicted)	NM_001000950	1q33	Olr162_predicted	olfactory receptor 162 (predicted)	TCTCATTGCCAACATACTTATTGTGAGCGTCATTTACCAAGAGGCATCACTACACCAGCC
A_44_P276233	olfactory receptor 1620 (predicted)	NM_001000097	15p14	Olr1620_predicted	olfactory receptor 1620 (predicted)	TGAAGGTAGCTCTGAAGGAAATTCTGAAAAGGATTAAAACTTGGTCAACAAAAAAGGACC
A_44_P445489	olfactory receptor 1621 (predicted)	XM_223986	15p14	Olr1621_predicted	olfactory receptor 1621 (predicted)	GTCTCCGAAACAAAGACATGAAAAATGCCTTAAAGAAAGTGCTAAAACTAACAACTATCC
A_44_P423710	olfactory receptor 1622 (predicted)	NM_001000838	15p14	Olr1622_predicted	olfactory receptor 1622 (predicted)	ACCCATACACCCATCGTAAAACATGTGTTCTATTCAATAAGTACTCTTATCATTACTCTC
A_44_P442691	olfactory receptor 1624 (predicted)	NM_001000089	15p14	Olr1624_predicted	olfactory receptor 1624 (predicted)	CTACCTAATAATTCTTCCTGGAAATTTTCTTATCATTTTCACCATTAGATCAGACCCTGG
A_44_P550256	olfactory receptor 1625 (predicted)	NM_001000971	15p14	Olr1625_predicted	olfactory receptor 1625 (predicted)	TCATCTGTTTCATTCTCTTGCTTGTTTCATACACTGTCATTCTGGTCATTGTAAAGCACA
A_44_P402594	olfactory receptor 1626 (predicted)	NM_001000090	15p14	Olr1626_predicted	olfactory receptor 1626 (predicted)	TCTTTTGAAGCCTGTATGGCTCAGATTTTCTGTGTCCATCAATTTGCTGGTGGGGAGATG
A_44_P109523	olfactory receptor 1627 (predicted)	NM_001000091	15p14	Olr1627_predicted	olfactory receptor 1627 (predicted)	TATCATCTCCTGGTTTGTGGGTTTCATCCACACAACTAGCCAGTTGGCATTCACTGTTAA
A_44_P498676	olfactory receptor 1629 (predicted)	NM_001001015	15p14	Olr1629_predicted	olfactory receptor 1629 (predicted)	TGCACACCTTTACTGAATTCTATCATATATTCTCTGAGAAATGAAGGTATGAAATCAGCC
A_44_P463617	olfactory receptor 1630 (predicted)	NM_001000092	15p14	Olr1630_predicted	olfactory receptor 1630 (predicted)	TTTCTCTCTCTTGGTGAGCTCCTATGTCATAATTCTTGTCACAGTTTGGTTCAAGTCCTC
A_44_P510518	olfactory receptor 1631 (predicted)	NM_001000837	15p14	Olr1631_predicted	olfactory receptor 1631 (predicted)	ATGTCTTTTTCCCCCCTCAGATACGTAGAAACCATGAACACATCAGCAACACATGTAACT
A_44_P536172	olfactory receptor 1632 (predicted)	NM_001000836	15p14	Olr1632_predicted	olfactory receptor 1632 (predicted)	CCTGCAGTTCTATTTCTTCTTTTCACTGGGTACAAGTGAATCTTTCCTTTTGGCTGTAAT
A_44_P283260	olfactory receptor 1633 (predicted)	NM_001000835	15p14	Olr1633_predicted	olfactory receptor 1633 (predicted)	CACTATTTCATACATTCTTTGGTCTTACATTTTGTTGCTCAGGGCTGTTTTTCAGGTTCC
A_44_P510528	olfactory receptor 1635 (predicted)	NM_001000970	15p14	Olr1635_predicted	olfactory receptor 1635 (predicted)	ATGTTATTTTCCCTCCTCGGATATTTCCTCAGATATGTAGATCCTATGAACCTATCAACG
A_44_P203305	olfactory receptor 1637 (predicted)	NM_001000503	15p14	Olr1637_predicted	olfactory receptor 1637 (predicted)	CCGCAAAGCTTTTTGAACAGACTTTACTTGGGGATAGTTTGAGAAAGAAGACAGTGAGTT
A_44_P348901	olfactory receptor 1638 (predicted)	NM_001000834	15p14	Olr1638_predicted	olfactory receptor 1638 (predicted)	TGAGATCTTGCTCTTCATTTTTGCGGGCTTTAACCTTCTGAGCTGCACTCTCACCATCTT
A_44_P500975	olfactory receptor 1639 (predicted)	NM_001000833	15p14	Olr1639_predicted	olfactory receptor 1639 (predicted)	AGCTTTATTTCTATCACTTCCTGGGCAGTACTGTGTGTTATCTCTACACCACAATGGCCT
A_44_P325589	olfactory receptor 164 (predicted)	NM_001000737	1q33	Olr164_predicted	olfactory receptor 164 (predicted)	CTCAATGGCATCCCTGGTCTGGAAGAGGTTAATTTGTGCATCTTTTTCCCACTGTTTACC
A_44_P264526	olfactory receptor 1640 (predicted)	NM_001000099	15p14	Olr1640_predicted	olfactory receptor 1640 (predicted)	TATCACTTTCTGGGAAGCTCCCAATGTTTCCTATACACCACAATGGCCTATGACAGGTAC
A_44_P323232	olfactory receptor 1641 (predicted)	NM_001000100	15p14	Olr1641_predicted	olfactory receptor 1641 (predicted)	GTCCCTCGAATTATTTTAAACTTCACTCCTGCCAACAAGGCTATCGCATTTGGTGGCTGT
A_44_P393325	olfactory receptor 1642 (predicted)	NM_001000832	15p14	Olr1642_predicted	olfactory receptor 1642 (predicted)	ACTGTGGGCCCAACCAAATAGATTATTTTATCTGTGACATTCCTGCAGTGCTGAGACTGG
A_44_P489379	olfactory receptor 1643 (predicted)	NM_001000535	15p14	Olr1643_predicted	olfactory receptor 1643 (predicted)	GTGTTGGAGATTCTGTTTTTCATACCATTCACAGTCACTTATGTGTTAACACTTTTGGGG
A_44_P449694	olfactory receptor 1644 (predicted)	NM_001000101	15p14	Olr1644_predicted	olfactory receptor 1644 (predicted)	GCAGTATATGACAATAATGAACTGGAAAGTATGTATGTTGCTGGCAACAGCACTATGGAC
A_44_P156343	olfactory receptor 1645 (predicted)	NM_001000102	15p14	Olr1645_predicted	olfactory receptor 1645 (predicted)	GTGATTATTGTTGTTTCCTATGCAGTCATTCTTGTGAGTCTGAGGCAACAGATCTCTGAC
A_44_P116379	olfactory receptor 1646 (predicted)	NM_001000103	15p13	Olr1646_predicted	olfactory receptor 1646 (predicted)	ATCGTCACGGGACATAAGACCATCTCCCTACTAGGTTGTTTCCTCCAAACATTCTTCTAT
A_44_P369945	olfactory receptor 165 (predicted)	NM_001000172	1q33	Olr165_predicted	olfactory receptor 165 (predicted)	AACGAAGCAAATACGAGACTGTGTCATAAGGATCTTTCAGGGTCGAAGGATTTCAAAGCT
A_44_P123412	olfactory receptor 1652 (predicted)	NM_001001122	17p14	Olr1652_predicted	olfactory receptor 1652 (predicted)	CCAGCTGGTTCTTCTTGCTTTATGTGGTTCCATTATTGTCAGTACCTTCCTGACTGTTTT
A_44_P283307	olfactory receptor 1653 (predicted)	NM_001000104	17p14	Olr1653_predicted	olfactory receptor 1653 (predicted)	GCTTGTTTTGGAGACGAAATTCTAGAATATGTGTTTATTATTACTAGCTGTTGTTTCGCC
A_44_P322335	olfactory receptor 1654 (predicted)	NM_021860	17q11	Olr1654_predicted	olfactory receptor 1654 (predicted)	TTAATACCTGTGACTCTCATCCTCATATCATATGCTTTTATTGTCCAAGCAGTGTTGAAA
A_44_P243037	olfactory receptor 1657 (predicted)	NM_001000536	17q11	Olr1657_predicted	olfactory receptor 1657 (predicted)	GGGCTTCTCTGACCGTCCTCACTTAGAGCTCATCCTCTTCGTGGTAGTTCTCTCCTTTTA
A_44_P409619	olfactory receptor 1658 (predicted)	NM_001000105	17q11	Olr1658_predicted	olfactory receptor 1658 (predicted)	TTATCGGTGATAATCGTGCTGGTGCCCTTGATTCTCATCCTCATTTCTTACAGCTATATC
A_44_P536226	olfactory receptor 1660 (predicted)	NM_001000106	17q11	Olr1660_predicted	olfactory receptor 1660 (predicted)	ATGCCAGCATTGATCAAGATGGCTTGTGTTTATTCCAGAGTAATTGAGATTGTTGTGTTT
A_44_P430842	olfactory receptor 1662 (predicted)	NM_001000107	17q11	Olr1662_predicted	olfactory receptor 1662 (predicted)	CATGAAAGATGCACTGAAAAAACTCATGAGATTTTACCACAGATTTTCAGAATTACGCAG
A_44_P271520	olfactory receptor 1664 (predicted)	NM_001001007	17q11	Olr1664_predicted	olfactory receptor 1664 (predicted)	GTGCTAACACTGCATTCAATATAGCTATGCTCTCCATTGTAGGGACTTTCTACTCTCTGG
A_44_P170454	olfactory receptor 1666 (predicted)	NM_001000108	19q11	Olr1666_predicted	olfactory receptor 1666 (predicted)	TTCTCAAATTGTGACATCTGTCTTGCAGATTTCAACAGTGGGAGGAAAGTATAAAGCATT
A_44_P163319	olfactory receptor 1667 (predicted)	NM_001000537	19q11	Olr1667_predicted	olfactory receptor 1667 (predicted)	GAATTCAGATCAGCTCTTCATAGGGTTATAGGAAGAACGGTTACCCTAAGACAGTGTTGA
A_44_P231369	olfactory receptor 1668 (predicted)	NM_001000267	20p12	Olr1668_predicted	olfactory receptor 1668 (predicted)	AACCATCAGTTACGTTGGATGTGTTATCCAACTTTATATCTTCCACGTAATGGGTGGCAC
A_44_P416706	olfactory receptor 167 (predicted)	NM_001000173	1q33	Olr167_predicted	olfactory receptor 167 (predicted)	ATTTGCAGACCACTCCAATACACTTCAATAGTTACTGAGTCTTTTGTGGTCAAAGCAACT
A_44_P409562	olfactory receptor 1670 (predicted)	NM_001000895	20p12	Olr1670_predicted	olfactory receptor 1670 (predicted)	TTTGGAACATGTTCCTCGCATCTCATTGTAGTTCTCTTGTTCTATGGCCCAGGCATAAGC
A_44_P290296	olfactory receptor 1671 (predicted)	NM_001000266	20p12	Olr1671_predicted	olfactory receptor 1671 (predicted)	GCCTCATCTGGAAGTTGTTTTGTTTGTGGTGATATTGATTTTCTACATGATGACACTGAC
A_44_P456606	olfactory receptor 1673 (predicted)	NM_001000268	20p12	Olr1673_predicted	olfactory receptor 1673 (predicted)	AATTACCACTGTGTGGCCACAATAAACTGGATCACCTGGTGTGTGAGATTCCAGTTCTCA
A_44_P156295	olfactory receptor 1675 (predicted)	NM_001000894	20p12	Olr1675_predicted	olfactory receptor 1675 (predicted)	CGATATGTAGCCATCTGTAAACCTCTACACTATAGCCTCATAATGAATCAGCATAAATGC
A_44_P475275	olfactory receptor 1678 (predicted)	NM_001000893	20p12	Olr1678_predicted	olfactory receptor 1678 (predicted)	ACTGTTTCCTGTTAGTGTCCATTGTGTGGCTGACTGGAATTTCCTATTCTCTCACAGAGG
A_44_P306414	olfactory receptor 1679 (predicted)	NM_001000892	20p12	Olr1679_predicted	olfactory receptor 1679 (predicted)	CATAATGAATCAATGTAACTGTCTCCTCTTAGTCTCCATTGTGTGGCTGACTGGAATTTC
A_44_P337207	olfactory receptor 168 (predicted)	NM_001000174	1q33	Olr168_predicted	olfactory receptor 168 (predicted)	TTGGGATTGCCACCTTCCTAAGAGGAGCACTGCTGATTATTCCAATTATATTTGTCATCA
A_44_P437974	olfactory receptor 1681 (predicted)	NM_001001006	20p12	Olr1681_predicted	olfactory receptor 1681 (predicted)	GTCCATTATGTGGCTGATTGGCATTTCCTATGCTGTCTCAGAGTCCACTATAACTCTGCA
A_44_P252559	olfactory receptor 1682 (predicted)	NM_001000890	20p12	Olr1682_predicted	olfactory receptor 1682 (predicted)	CGTAAATGCCTCCTGTTAGTGTCCATTATGTGGCTGACTGGAATTACCTATGCTGTTACA
A_44_P123439	olfactory receptor 1683 (predicted)	NM_001000269	20p12	Olr1683_predicted	olfactory receptor 1683 (predicted)	CTCTGAGGAATAAGGATGTAAAGGGAGCTGTAGGTAACCTATTCAGGAATATTTTTATGT
A_44_P543179	olfactory receptor 1684 (predicted)	NM_001000270	20p12	Olr1684_predicted	olfactory receptor 1684 (predicted)	TCACAGGTGTCTATCTTCAACCTAAGACTCACTATGCTAATGAATCGGGCAAGTTTCTCA
A_44_P210307	olfactory receptor 1687	NM_001000508	20p12	Olr1687	olfactory receptor 1687	GGGGAACAGGTTGCATTGTGGGGTTGGGACAAACCAATTTTATTTTCTCCTTAAACTTTT
A_44_P377050	olfactory receptor 1688 (predicted)	NM_001000275	20p12	Olr1688_predicted	olfactory receptor 1688 (predicted)	GCATCTTTCCATTCTGGACTTCTCATCCTTCTCTGTCACAATTCCCCAGTATGTTTATAG
A_44_P458918	olfactory receptor 1689 (predicted)	NM_001000889	20p12	Olr1689_predicted	olfactory receptor 1689 (predicted)	ATCTATAGTCTAAGAAATGCATCCTTGAAGGGAGCTGTAAAGAAGTTACTGTTCAGGGAG
A_44_P503376	olfactory receptor 1690 (predicted)	NM_001000274	20p12	Olr1690_predicted	olfactory receptor 1690 (predicted)	ATAGCCTGAGAAATGCGTCCTTGAAGGGAGCTGTAAAGAAGTTGCTGTTAAGTGAGGAAT
A_44_P397952	olfactory receptor 1691 (predicted)	NM_001000273	20p12	Olr1691_predicted	olfactory receptor 1691 (predicted)	TTGGAGTACAGAAAGTGTCTACTTTCATGACTTTATTGGCCTTTGCCTGCTTCATGGGGA
A_44_P465965	olfactory receptor 1692 (predicted)	NM_001000888	20p12	Olr1692_predicted	olfactory receptor 1692 (predicted)	GTTACTGTTAAGCGCCGAATTCGTTGGGAAAAATTATTTTTGTTCTTTTGTTCATGACTG
A_44_P137462	olfactory receptor 1693 (predicted)	NM_001000557	20p12	Olr1693_predicted	olfactory receptor 1693 (predicted)	ATCGCCATAGTGTTCTCCTATATTCAGATCTTCTCAACTGTGATGAGAATTCCATCAGCT
A_44_P146727	olfactory receptor 1694 (predicted)	NM_001001110	20p12	Olr1694_predicted	olfactory receptor 1694 (predicted)	TTGTACTGACACAACTGTGAATGAAGCCGAGCTTAACGTTCTTGGAGCTTTGCTGCTCTT
A_44_P130408	olfactory receptor 1695 (predicted)	NM_001000272	20p12	Olr1695_predicted	olfactory receptor 1695 (predicted)	TTCTCACTCTGGTGGGAAATACGATCATTATTCTGATCTCTTCAATAGATTCCAAACTCA
A_43_P16064	olfactory receptor 1696	NM_206850	20p12	Olr1696	olfactory receptor 1696	GAACAAGGAAGTAAAGGGTGCACTGAGAAGAACTCTGGGCCTGAAGAAAGTTCTGACAAT
A_44_P386437	olfactory receptor 1697 (predicted)	NM_001001111	20p12	Olr1697_predicted	olfactory receptor 1697 (predicted)	GGAATAAGGAAGTCAAGGCAGCACTGAAAAGAACTCTGGGCCTGGAAAAAATTCTGTCAA
A_44_P233677	olfactory receptor 1699 (predicted)	NM_001001112	20p12	Olr1699_predicted	olfactory receptor 1699 (predicted)	CCCTATCATCTATAGTTTAAGGAATAAGGAAGTCAAGGCAGCACTGAGAAGAATTCTGGC
A_44_P550294	olfactory receptor 170 (predicted)	NM_001000175	1q33	Olr170_predicted	olfactory receptor 170 (predicted)	AAGAGGTTCATTTATGGATTTCTTTCCCACTATTTACCATGTATAGCATTGCCCTTACAG
A_44_P412032	olfactory receptor 1700 (predicted)	NM_001001113	20p12	Olr1700_predicted	olfactory receptor 1700 (predicted)	TGTTCCTCACACCTACTTGTAGTCACACTCTTTTATGGCTCTGCGTCCTTTACCTATTTG
A_44_P165624	olfactory receptor 1701 (predicted)	NM_001001114	20p12	Olr1701_predicted	olfactory receptor 1701 (predicted)	GTATATCTAGTCCATTTTTGCTGATCATTTATTCCTATGTCAGAATTCTTGTTGCAGTGC
A_44_P198628	olfactory receptor 1702 (predicted)	NM_001001374	20p12	Olr1702_predicted	olfactory receptor 1702 (predicted)	ATGTAAAGGGAGCTTTGAAGAGACTGGTGAGAAAAGATAACAGCACTGGAAAGCAAATTC
A_44_P257400	olfactory receptor 1704 (predicted)	NM_001000271	20p12	Olr1704_predicted	olfactory receptor 1704 (predicted)	CTCCAACTCTCAACCCTCTTATTTACAGTCTGAGAAATGAGACCATAAAGAGTGTTGTAA
A_44_P217370	olfactory receptor 171 (predicted)	NM_001000176	1q33	Olr171_predicted	olfactory receptor 171 (predicted)	TCCTTACCAACACTATGATTACTAAGATTGGAATAGCAGCACTCATTCGAAGTGTGTTAC
A_44_P510568	olfactory receptor 1714 (predicted)	NM_214456	20p12	Olr1714_predicted	olfactory receptor 1714 (predicted)	ATGAACTGTAGTCAGGCTCCTGACTTTATCCTCTTGGGATTATCTGGGGAACCAGAAAAA
A_44_P505752	olfactory receptor 1718 (predicted)	NM_214460	20p12	Olr1718_predicted	olfactory receptor 1718 (predicted)	TGGTCTACACCTTACTGCTCTCTCAGCTATCTTTTCATTCCAATCAAGAGATTCCTCATT
A_44_P344234	olfactory receptor 172 (predicted)	NM_001000177	1q33	Olr172_predicted	olfactory receptor 172 (predicted)	GTGCTATTGTGATCACTTATGTGCCTGCATTTTTTACCTTTTTCACTCATCGTTTTGGAG
A_44_P550263	olfactory receptor 1720 (predicted)	NM_001001116	20p12	Olr1720_predicted	olfactory receptor 1720 (predicted)	ATGGGGAGTAGCTCACTGTGCATCTCTGGTCTATACTTTGTGCCTTTCTCAGCTATCTTT
A_44_P130371	olfactory receptor 1722 (predicted)	NM_001001117	20p12	Olr1722_predicted	olfactory receptor 1722 (predicted)	TGTGTGTCTTTGATCTATGCCTTATTACTTTCTCAGTTATATTTTCACACCAATGAAGGG
A_44_P177565	olfactory receptor 1724 (predicted)	NM_001000277	20p12	Olr1724_predicted	olfactory receptor 1724 (predicted)	CTGCATTTTAAGTTCTTATGCTTCTATTTTTCATGCTGTGGCTAGAGTTCCATCAGCACA
A_44_P170402	olfactory receptor 1726 (predicted)	NM_001000896	20p12	Olr1726_predicted	olfactory receptor 1726 (predicted)	TTTCCTGCTCAGAAACACATCTCAAAGATGGCCTGATAATGGCTTTGTCTGTAGTTTTGG
A_44_P220334	olfactory receptor 1729 (predicted)	XM_227932	20p12	Olr1729_predicted	olfactory receptor 1729 (predicted)	GGGTGACAGACATACAAGAACTGAACTCTATTCTCTTTGTCACGGTCCTTGCCATGTACT
A_44_P118708	olfactory receptor 1730 (predicted)	NM_213732	20p12	Olr1730_predicted	olfactory receptor 1730 (predicted)	CCCATATCTTCTTACTCACTAGAGAAAGACAGATTAATCCCAGTGATGTACAGTGTTGTC
A_44_P304148	olfactory receptor 1730 (predicted)	NM_001000279	20p12	Olr1730_predicted	olfactory receptor 1730 (predicted)	CACTAGAGAAAGACAGGTTGATCTCAGTGCTGTATAGTGTTGTGACACCCATGATGAATC
A_44_P553199	olfactory receptor 1731 (predicted)	XM_227934	20p12	Olr1731_predicted	olfactory receptor 1731 (predicted)	TATTTTCTATGCTCCTGTTCTTTTTATCTATATTAATCCTGATTCAGGGAGCTCACTGGA
A_44_P470576	olfactory receptor 1733 (predicted)	NM_001000510	20p12	Olr1733_predicted	olfactory receptor 1733 (predicted)	CCTGATGATAGTTTTGGTTGGAATTTTAGGAATTGGTTCATTTCTCTGCATTGTAAGTTC
A_44_P397927	olfactory receptor 1734 (predicted)	NM_001001119	20p12	Olr1734_predicted	olfactory receptor 1734 (predicted)	ACCATTGCTTTTCTCCATGCCTTGCTTCACTCTGTAATGACATCTCGTTTGAGCTTCTGT
A_44_P170445	olfactory receptor 1735 (predicted)	NM_001001397	20p12	Olr1735_predicted	olfactory receptor 1735 (predicted)	TCAATATAACTGGGAATGGAGCCATCCTGATGATTGTCATCTTGGATCCAAGGCTCCACT
A_44_P433163	olfactory receptor 1739 (predicted)	NM_001001423	20p12	Olr1739_predicted	olfactory receptor 1739 (predicted)	ATCCTGATGATAGTTTTGGTTGTAATTTTTACAATCGGTGCACTTCTCTGCATTGTAAGT
A_44_P372317	olfactory receptor 174 (predicted)	NM_001001028	1q33	Olr174_predicted	olfactory receptor 174 (predicted)	TGTGCTATTGTGATCACTTACGTGCCTGCTCTTTTTACTTTATTCACTCATCGTTTTGGA
A_44_P365332	olfactory receptor 1742 (predicted)	NM_001001424	20p12	Olr1742_predicted	olfactory receptor 1742 (predicted)	GAAATAAGGATGTTAAGAGTTCTTTGAGAAGGATTTTGAACATGGTGAAGTCTCCAGACT
A_44_P104776	olfactory receptor 1743 (predicted)	NM_001001425	20p12	Olr1743_predicted	olfactory receptor 1743 (predicted)	ATGGAAATTGTCTCCACAGGAAACCGAACTGTCTCTGAGTTTGTACTTCTTGGCTTCCAT
A_44_P557302	olfactory receptor 1744 (predicted)	NM_001001426	20p12	Olr1744_predicted	olfactory receptor 1744 (predicted)	CTCTCAGCCCTGGAGATCTGCTACACTTCGGTCACAGTTCCCTTGTTGCTGCACCATCTG
A_44_P493990	olfactory receptor 1746 (predicted)	NM_001001427	20p12	Olr1746_predicted	olfactory receptor 1746 (predicted)	TCCTCATAGGCAGATAGATAACTTTTTGTGTGAAGTCCCATCTCTAATTCGACTGTCCTG
A_44_P426128	olfactory receptor 1748 (predicted)	NM_001001428	20p12	Olr1748_predicted	olfactory receptor 1748 (predicted)	CTTCTGTCCCCACAGGCAGATAGATGACTTTCTTTGTGAAGTCCCATCTCTAATTCGACT
A_44_P165648	olfactory receptor 1749 (predicted)	NM_001001429	20p12	Olr1749_predicted	olfactory receptor 1749 (predicted)	GAAGTAAAGAGGGCATTCTGGAGACTTTGGGGGAAGGATGGGGAATCCAAAAATACCTAA
A_44_P292529	olfactory receptor 175 (predicted)	NM_001001029	1q33	Olr175_predicted	olfactory receptor 175 (predicted)	TGCTCTTGTGGTTTGTGCATTTGACATATTCTGTATCACTGTGTCATACACAATGATATT
A_44_P224459	olfactory receptor 1750 (predicted)	NM_212493	20p12	Olr1750_predicted	olfactory receptor 1750 (predicted)	TATGCTGTGGGAACTCCTTCTCTTAACCCTCTCATCTACACCCTAAGGAACAAGGAAGTA
A_44_P391118	olfactory receptor 1751 (predicted)	NM_001000492	Xq36	Olr1751_predicted	olfactory receptor 1751 (predicted)	TGTTGGGGGAACAGTTATCTTCATCCCCTTTGTTTTTATTCTTGTATCCTATGCACTTAT
A_44_P144336	olfactory receptor 176 (predicted)	NM_001000178	1q33	Olr176_predicted	olfactory receptor 176 (predicted)	TACCTGGTGTACTACCACTGTGCCCAATATGCTGTGCATATTCTGGTTCAACTTTAAGAA
A_44_P351275	olfactory receptor 1765 (predicted)	NM_001000489	Xq36	Olr1765_predicted	olfactory receptor 1765 (predicted)	CACTTCGGTACCCATCTCTCATGAACTTTCACACATGTATCTTGCTTGCAGGTGGATCTT
A_44_P517697	olfactory receptor 1766 (predicted)	NM_001000490	Xq36	Olr1766_predicted	olfactory receptor 1766 (predicted)	GCACTAATACTCAAGTAGCTGAAATGACTTCTTTTATATGTACCTCATTATTCGCTCTTG
A_44_P477703	olfactory receptor 1767 (predicted)	NM_001000491	Xq36	Olr1767_predicted	olfactory receptor 1767 (predicted)	ACCCCAAAGACTTTAGTCAACTTATTATCTCAGCTACAGGAAGTTTCTTTCTTTGCTTGT
A_44_P184626	olfactory receptor 1768 (predicted)	NM_001000264	Xq37	Olr1768_predicted	olfactory receptor 1768 (predicted)	GCTGAACTACAGATCCTCTTTTTTGGACTCTTTCTAATTATGCATCTCGTCACCCTAGCG
A_44_P311259	olfactory receptor 178 (predicted)	NM_001000179	1q33	Olr178_predicted	olfactory receptor 178 (predicted)	ACATAAAGGTAAACATGATATTTGGGTTGATCCTTATATCAATGGTGTTTGCCGACGTGC
A_44_P351239	olfactory receptor 179 (predicted)	NM_001000949	1q33	Olr179_predicted	olfactory receptor 179 (predicted)	CTCTCCAATATAACACAATTCTCACCAGCTTAATGATCTGTGTTATTGCTGGTGTTGGAT
A_44_P271549	olfactory receptor 180 (predicted)	NM_001000180	1q33	Olr180_predicted	olfactory receptor 180 (predicted)	CTTAATCCTCTGATTTATGGGGTAAGGACCAAGCAGATTCGGGCACGAGTAATGAGGATT
A_44_P419034	olfactory receptor 181 (predicted)	NM_001001030	1q33	Olr181_predicted	olfactory receptor 181 (predicted)	CGATTTGGACACAACATTCCACAGTATATCCATATCCTCCTTGCTAACTTGTATGTGATG
A_44_P438015	olfactory receptor 183 (predicted)	NM_001000181	1q33	Olr183_predicted	olfactory receptor 183 (predicted)	ATATCCTCCTTGCTAACTTATATGTAATTATCCCCCCGGCTCTTAACCCTATCATTTATG
A_44_P332545	olfactory receptor 184 (predicted)	NM_001000182	1q33	Olr184_predicted	olfactory receptor 184 (predicted)	ATTTATGGGGTAAGGACCAAACAAATTCGAGAGAGAGTAATGAGGTTGTTTTTTCAGAAA
A_44_P472842	olfactory receptor 1845 (predicted)	NM_001000696	7q11	Olr1845_predicted	olfactory receptor 1845 (predicted)	CACCTTCATTCTGTTGGGACTAACAGATGATCCTCAACTTCAGATTCCAATATTTATATT
A_44_P531695	olfactory receptor 185 (predicted)	NM_001000183	1q33	Olr185_predicted	olfactory receptor 185 (predicted)	GAGCCAATGTCTACTTTGGTCTTGGGAATATTTCCATCTTGTTCCTGGATGTGCTTCTTA
A_44_P252549	olfactory receptor 186 (predicted)	NM_001001031	1q33	Olr186_predicted	olfactory receptor 186 (predicted)	ATTCTGGGTGTAGTCATCATAGTCAGGACTTTGGTGTTTGCCACTCCATTTATATTTCTC
A_44_P545559	olfactory receptor 188 (predicted)	NM_001001032	1q33	Olr188_predicted	olfactory receptor 188 (predicted)	TCCTTTCGGTAGTTATTGGAAGAAATTTAGTTCTTGTGACTCCATTTGTGTTTCTCATCC
A_44_P524785	olfactory receptor 189 (predicted)	NM_001000184	1q33	Olr189_predicted	olfactory receptor 189 (predicted)	ATTCTGGGTGTACTCATCATAGTCAGAACTTTGGTATTTGTGACTCCGTTTATATTTCTC
A_44_P404960	olfactory receptor 19 (predicted)	NM_001000117	1q32	Olr19_predicted	olfactory receptor 19 (predicted)	ATGGATGTAAAAAACCGAACAGCAGTGACCGAGTTTATTTTTCTAGGATTTCCAGGCTCC
A_44_P132770	olfactory receptor 190 (predicted)	NM_001000185	1q33	Olr190_predicted	olfactory receptor 190 (predicted)	CCAGATGTATATCATGAACAGCTTTCTTGCTATGGAATCTTGTACATTTATGATCATGGC
A_44_P191683	olfactory receptor 192 (predicted)	NM_001000549	1q33	Olr192_predicted	olfactory receptor 192 (predicted)	AGCAACCAGAAATGGTATTCTTACTATGCCCATCCCCATATTTTCTTCCCAACTGAGATA
A_44_P358306	olfactory receptor 193 (predicted)	NM_001000186	1q33	Olr193_predicted	olfactory receptor 193 (predicted)	CTGTTCCCATCCTTTCTGCCAGACTAAGGTACTGCGCTCATAATATCATCAAGAACTGCA
A_44_P318402	olfactory receptor 196 (predicted)	NM_001000187	1q33	Olr196_predicted	olfactory receptor 196 (predicted)	CACATGTGGATCTCATGTTTGTGTTATTCTCATCTTCTATGTCCCTGGAATGTTCTCCTT
A_44_P318403	olfactory receptor 196 (predicted)	NM_001000187	1q33	Olr196_predicted	olfactory receptor 196 (predicted)	CCTTTACCTCCTTGCTCTAGTGGGCAATGTGACAATTATCTTCATTATCTGGACTGACTC
A_44_P484727	olfactory receptor 197 (predicted)	NM_001000188	1q33	Olr197_predicted	olfactory receptor 197 (predicted)	TTCATGTTTGTCCTGTCACTAACTGGGAATGCCGTCCTGCTTTCTCTCATCTGGAAAGAA
A_44_P151558	olfactory receptor 199 (predicted)	NM_001001034	1q33	Olr199_predicted	olfactory receptor 199 (predicted)	TACTAGCTGCCCAGAGACAGTACTGCTCCAGAAATGAAATAGATCACTGCCTTTGCTCTA
A_44_P491732	olfactory receptor 20 (predicted)	NM_001000118	1q32	Olr20_predicted	olfactory receptor 20 (predicted)	ACATGTGTTATATTTCCATCACTGTCCCCAGTACCTGTGTTAACTCTCTCATTGACCACA
A_44_P111786	olfactory receptor 201 (predicted)	NM_001000190	1q33	Olr201_predicted	olfactory receptor 201 (predicted)	GACGGAGCATTGGAACCATTTTCCCTATTGTATTCCTGCTGAAGAGACTGTCATACTGCA
A_44_P278519	olfactory receptor 202 (predicted)	NM_001000550	1q33	Olr202_predicted	olfactory receptor 202 (predicted)	GGAGGGTGTGGTCCACTGGTTCTTGGACATTAAGACTCAGTGTTGTTCCTTGCCTTTGGG
A_44_P238352	olfactory receptor 203 (predicted)	NM_001000191	1q33	Olr203_predicted	olfactory receptor 203 (predicted)	TGAGGAATAATGAGGTCACTGAAGCATTGAGACGAGTCCTGGGGAAAAGATTGCCAGTAA
A_44_P404945	olfactory receptor 204 (predicted)	NM_001000192	1q33	Olr204_predicted	olfactory receptor 204 (predicted)	ATGATAGGTATGTAGCTATTTGTCAACCTCTGAACTACACAATCTTAATGAGTCACAAAG
A_44_P491692	olfactory receptor 205 (predicted)	NM_001001018	1q33	Olr205_predicted	olfactory receptor 205 (predicted)	ACTGGGGCTTTAAGGAGAATTCTTAGAAGACAGTTGTTGCCAATACAAACCACTTTCTAG
A_44_P299362	olfactory receptor 206 (predicted)	NM_001000193	1q33	Olr206_predicted	olfactory receptor 206 (predicted)	TCAACCTCTAAACTACACAATCTTAATGAGTCACAAAGTCTGCTGGCTCATGATAGCTAC
A_44_P498719	olfactory receptor 208 (predicted)	NM_001000194	1q33	Olr208_predicted	olfactory receptor 208 (predicted)	ATCTCTGAGTGCAGTAGGATATACCATCTACACCATGCAATACCCTTTCTGCAAATCGAG
A_44_P452032	olfactory receptor 209 (predicted)	NM_001000736	1q33	Olr209_predicted	olfactory receptor 209 (predicted)	TGGGTGTAACCTTCCTAATTCCCTCACTTGTTGCAATCCTGACTTCCTACATATTAATTC
A_44_P100129	olfactory receptor 210 (predicted)	NM_001000195	1q33	Olr210_predicted	olfactory receptor 210 (predicted)	CCTTTTCACATCAGTTGTAACTCCCAAGACTGTTGTGGATTTTCTGCTCAGAAACAACAA
A_44_P158679	olfactory receptor 211 (predicted)	NM_001000196	1q33	Olr211_predicted	olfactory receptor 211 (predicted)	ACCTACAATGCAGAAATGGCTCTGTTTTTAGTGGGAGTGATTATCCTATTAGCTCCTGTC
A_44_P158659	olfactory receptor 213 (predicted)	NM_001000735	1q33	Olr213_predicted	olfactory receptor 213 (predicted)	GTGGAAATGGCTCTGTTTTTAGTGGGAGTGATTATGCTGTTAGGTCCTCTCTCCCTCATT
A_44_P325609	olfactory receptor 214 (predicted)	NM_001000197	1q33	Olr214_predicted	olfactory receptor 214 (predicted)	CACTGGGGCTTTAAGAAGAATTTTTGGAAGAAGGTTGCAGCCAGCAAAATCCACTTTCTA
A_44_P285641	olfactory receptor 215 (predicted)	NM_001000198	1q33	Olr215_predicted	olfactory receptor 215 (predicted)	CCCAAACAAGACAATATCAGCTCAGTTTTTTATACAATTTTCACTCCCGCATTGAATCCC
A_44_P452048	olfactory receptor 217 (predicted)	NM_001000199	1q33	Olr217_predicted	olfactory receptor 217 (predicted)	CCCAGTTCCTCTCATGGCCCAAGACAAGACAATATCATTTCTGTGTTTTATACAATAGTT
A_44_P412064	olfactory receptor 218 (predicted)	NM_001000551	1q33	Olr218_predicted	olfactory receptor 218 (predicted)	GTTCACTGCACAGCACCAAACAAGACAATATTACCTCTGTGTTTTACACAATTGTCACCC
A_44_P538479	olfactory receptor 220 (predicted)	NM_001000552	1q33	Olr220_predicted	olfactory receptor 220 (predicted)	CTACATGAGGCCCAACTCCAAGATAATGAATGAAAAGGATAAAATGATTTCAGTGTTCTA
A_44_P245433	olfactory receptor 221 (predicted)	NM_001000200	1q33	Olr221_predicted	olfactory receptor 221 (predicted)	AAGGCCATTTCTTTTGCTGGCTGCTCCATACAATTAGTTATGTTACTTCTAGTAGGGTGT
A_44_P205679	olfactory receptor 222 (predicted)	NM_001000201	1q33	Olr222_predicted	olfactory receptor 222 (predicted)	ATAAGGTAATCTCCGTGTTCTACTCAGTAGTAACATCAATGATGAACCCATTCATGTATA
A_44_P372358	olfactory receptor 223 (predicted)	NM_001000202	1q33	Olr223_predicted	olfactory receptor 223 (predicted)	TGCTTCATTTAATTCTAACAAGCTGATCTCAGCCATCTATGCAGTCTTCACTCCCATGCT
A_44_P266892	olfactory receptor 224 (predicted)	NM_001000553	1q33	Olr224_predicted	olfactory receptor 224 (predicted)	TTTCAGTGGTTTCATGGTCTCTGTTGTCAAAGTCTATTTCATTTCACATGTTGCTTTCTG
A_43_P12642	olfactory receptor 226	NM_031710	1q33	Olr226	olfactory receptor 226	ACAAGCTGGTCTCTGTACTCTACGCTGTCATTGTACCGTTGTTCAATCCCATCATCTACT
A_44_P465990	olfactory receptor 227 (predicted)	NM_001000203	1q33	Olr227_predicted	olfactory receptor 227 (predicted)	TCTGATTGCCCAAGACACAAGTATCTCCTTCCTAGGCTGTGCCACTCAGATGTATTTCTT
A_44_P458945	olfactory receptor 229 (predicted)	NM_001000204	1q33	Olr229_predicted	olfactory receptor 229 (predicted)	TTTTTCTTAGAAACCTCTCTTTTGCTGATCTCTGCCTCTCAAGTAGCATTGTTCCTCAAG
A_44_P505812	olfactory receptor 23 (predicted)	NM_001000119	1q32	Olr23_predicted	olfactory receptor 23 (predicted)	AGACCTCCAGTACTAACATTAGAAGTAGTTAAGGAGATGTCTCTTTCGGTGTCTTATACT
A_44_P527033	olfactory receptor 230 (predicted)	NM_001000205	1q33	Olr230_predicted	olfactory receptor 230 (predicted)	GAGCTTCTCTTCTCTGTCTTCTGAAATACAGGATGTTCTATTCCTGGCCTTTCTAGCCAT
A_44_P125788	olfactory receptor 231 (predicted)	NM_001000206	1q33	Olr231_predicted	olfactory receptor 231 (predicted)	TTACCAGCTTCTCAAGCTTGTCTTATGAAATACAAGCTCTACTATTTCTCCTGTTTTTGA
A_44_P212602	olfactory receptor 232 (predicted)	NM_001001035	1q33	Olr232_predicted	olfactory receptor 232 (predicted)	CCTTATACCTGTCTCCCTAATTCTGGTGTCTTATGGCCATATCATAGTGGCGGTTTTCAG
A_44_P292568	olfactory receptor 233 (predicted)	NM_001000207	1q33	Olr233_predicted	olfactory receptor 233 (predicted)	CTTATACCTGTCTCCCTAATTCTGGTGTCCTATGGCCATATCATAGTGACTGTTGTCAAG
A_44_P252592	olfactory receptor 234 (predicted)	NM_001000208	1q33	Olr234_predicted	olfactory receptor 234 (predicted)	AGAAATCTTTCTTTTGCAGATCTCTGTTTCTCAAATAGCATTGTTCCTCAAGTATTGTCC
A_44_P419069	olfactory receptor 235 (predicted)	NM_001000209	1q33	Olr235_predicted	olfactory receptor 235 (predicted)	TGTTGTTCCTGGGTGTCTACCTCACCACCGTATTAGGCAATATCTGCATAATCATATTGA
A_44_P379471	olfactory receptor 237 (predicted)	NM_001000210	1q33	Olr237_predicted	olfactory receptor 237 (predicted)	CTGTTCAGGTGGCAATGTCCCCATAGTTCCTGCCTCATTTTGTTCTGCCTTTGTCATTAT
A_44_P545594	olfactory receptor 239 (predicted)	NM_001000211	1q33	Olr239_predicted	olfactory receptor 239 (predicted)	TATTGGGCAATGCCAGCATAATTATGTTGATCAGAAGAAGCCCTCAGCTTCACACCCCAA
A_44_P461214	olfactory receptor 24 (predicted)	NM_001000693	1q32	Olr24_predicted	olfactory receptor 24 (predicted)	TTCCCTCATTGCTAAAGATTTCTTGCTCTGACAAACTCCTAGTCATTTATATAAGTCTTG
A_44_P184962	olfactory receptor 240 (predicted)	XM_219206	1q33	Olr240_predicted	olfactory receptor 240 (predicted)	GCTTTTGTAGATGTTGTATTTTCAAGCTCAGTCTCAGTCATAATGCTTATGGAGCTCCTT
A_44_P118752	olfactory receptor 241 (predicted)	NM_001000734	1q33	Olr241_predicted	olfactory receptor 241 (predicted)	CATTGTCACTTTAGTAGGCAATATCAGCATCATCACATTGATAAGAATTTCCTCCCAGCT
A_44_P212645	olfactory receptor 242 (predicted)	NM_001000213	1q33	Olr242_predicted	olfactory receptor 242 (predicted)	TTTGGGGTTAACAGAGAATTCCACACTGCGTGTCATCCTATTTATGACATTTCTAGGGAT
A_44_P172744	olfactory receptor 244 (predicted)	NM_001000214	1q33	Olr244_predicted	olfactory receptor 244 (predicted)	CAATTGCTCCTAATTGCGTACATAGGTGGTTTTCTTAACACATGGTCTTTCACTATATGT
A_44_P339614	olfactory receptor 245 (predicted)	NM_001000215	1q33	Olr245_predicted	olfactory receptor 245 (predicted)	ATCCAGCACTTTTTCTGTGATATTTCACCCTTGGTTTACCTTGCATGTGACTACACTGCT
A_44_P233712	olfactory receptor 246 (predicted)	NM_001000216	1q33	Olr246_predicted	olfactory receptor 246 (predicted)	CACATCGGTCACACCTATCATGCTCATCAGTTTCTTAAGAGAAGAAACTACTATCCTACT
A_44_P433223	olfactory receptor 247 (predicted)	NM_001000217	1q33	Olr247_predicted	olfactory receptor 247 (predicted)	GCTCCTCGTGGCTTACATAGGTGGTCTTCTCGATAGTTGTTCTTTTACTATATGCTTCTA
A_44_P393316	olfactory receptor 25 (predicted)	NM_001000692	1q32	Olr25_predicted	olfactory receptor 25 (predicted)	TTCATTGCCATTTCATATGTTCGCATATTATCAGCTGTGTTGAAGGTTCCTGTCAAAAGG
A_44_P505772	olfactory receptor 250 (predicted)	NM_001001037	1q33	Olr250_predicted	olfactory receptor 250 (predicted)	TCAACTTCTTATTGGACAGAAATAGTATCTCCTATATTGGATGTGGCATCCAGCTTGGTT
A_44_P426188	olfactory receptor 251 (predicted)	NM_001000218	1q33	Olr251_predicted	olfactory receptor 251 (predicted)	ATGTCTTGGCTAGAGAATGGGAACCATACTACAGTGGCAGAGTTCCTTTTATTGGGATTA
A_44_P494047	olfactory receptor 252 (predicted)	NM_001000219	1q33	Olr252_predicted	olfactory receptor 252 (predicted)	TTTGCTCTGTTAGTAGAACTTTCTTGTTCTGATGTCAGTGTTCCTGTAGCTGTTACCTCA
A_44_P383994	olfactory receptor 255 (predicted)	NM_001000947	1q33	Olr255_predicted	olfactory receptor 255 (predicted)	CAGCTGATTGTGGGATCTTATATAGGAGGTTTTCTTAATGCTTCCTTTGCCACAGCTTCT
A_44_P339572	olfactory receptor 257 (predicted)	NM_001001038	1q33	Olr257_predicted	olfactory receptor 257 (predicted)	TTTATTGGGCTTAACAGACAATCTAGTCCTTAAAGTTATCCTGTTCACAATTATCCTGTG
A_44_P552624	olfactory receptor 259 (predicted)	NM_001000222	1q33	Olr259_predicted	olfactory receptor 259 (predicted)	CTTTTCTCTCCTCTTCTGTGGACAAAGTACAGTCAATGATTTTTTCTGTGATTTTGCTCC
A_44_P348912	olfactory receptor 260 (predicted)	NM_001000946	1q33	Olr260_predicted	olfactory receptor 260 (predicted)	ACATTGTCACCTTATTAGGAAATATCAGCATAATAAATTTAGTAAGAAGCTGTCCCCAGC
A_44_P259867	olfactory receptor 262 (predicted)	NM_001000221	1q33	Olr262_predicted	olfactory receptor 262 (predicted)	ATCTTGGGTGTGCCATCCAGCTCAGTTTAGCTGCTTTTTGTGGTACAGTTGAATGTTTTC
A_44_P219721	olfactory receptor 263 (predicted)	NM_001000220	1q33	Olr263_predicted	olfactory receptor 263 (predicted)	CAAGTCTGTATCCAGTTGGTTACAGGATCTTATATAGGGGGTTTTCTTAATACTTGCCTC
A_44_P224423	olfactory receptor 264 (predicted)	NM_001000999	1q33	Olr264_predicted	olfactory receptor 264 (predicted)	ATACCATTTCCTACATTGGATGTTCTATACAGTTTGGCTCAGCTGCTTTCTTTGGGACAG
A_44_P285621	olfactory receptor 268 (predicted)	NM_001000733	1q33	Olr268_predicted	olfactory receptor 268 (predicted)	GGACAGTGTCTTTATTATTCTTGTCACAATTTCTAGTGGTACTGTCATTGTGATCACAGT
A_44_P372337	olfactory receptor 27 (predicted)	NM_001000936	1q32	Olr27_predicted	olfactory receptor 27 (predicted)	ATATCAAGTGTAGTTTGAGGAGTTTGCAACAAAATCTCTGCCCAAGGAGGTACTTCACTT
A_44_P346537	olfactory receptor 270 (predicted)	NM_001000229	1q33	Olr270_predicted	olfactory receptor 270 (predicted)	CAGTCACTCTTTTCTATGGGACTGTAATGTTCATCTATGTGATCCCCAAGTCCAACTACT
A_44_P245413	olfactory receptor 271 (predicted)	NM_001000732	1q33	Olr271_predicted	olfactory receptor 271 (predicted)	TCTTGCCACTATTACTGTTGGCATTATCATTTTAATCACAGTGATTGTTATTGCTGTCTC
A_44_P512926	olfactory receptor 272 (predicted)	NM_001000230	1q33	Olr272_predicted	olfactory receptor 272 (predicted)	CCTAATCTATAGCCTTAGGAACAATGAGATTAAAACTGCTCTGAAGAAACAGCTTAGTAA
A_44_P472877	olfactory receptor 276 (predicted)	NM_001000227	1q33	Olr276_predicted	olfactory receptor 276 (predicted)	GATTTTACTCCGTTAGTTGAACTCACCTGTTCTGATAACAGTCTCCTCCTAATTCTTGAT
A_44_P412043	olfactory receptor 278 (predicted)	NM_001000730	1q33	Olr278_predicted	olfactory receptor 278 (predicted)	TAGCCTCAGAAATAAAGAGATTAAGGGTGCTATGAAGAGACAGTTTGGTAAAAACACATT
A_44_P179912	olfactory receptor 279 (predicted)	NM_001000226	1q33	Olr279_predicted	olfactory receptor 279 (predicted)	CATTTATAGCCTCAGAAATAAAGAGATTAAGGGTGCTCTGAAGAGACAGTTCGATAAGAA
A_44_P139815	olfactory receptor 282 (predicted)	NM_001000224	1q33	Olr282_predicted	olfactory receptor 282 (predicted)	AGCCTGAGGAACAAGGAGATGAAAAGGGCTGTGTTGAAATTATGGCAAAGAAAAGTGGCT
A_44_P445074	olfactory receptor 283 (predicted)	NM_001001010	1q33	Olr283_predicted	olfactory receptor 283 (predicted)	TTCTTTGAGATCTATGCTTTCACAGGCACAGTTCTGATTATTTTGACTCCCTTTGTATTG
A_44_P200978	olfactory receptor 285 (predicted)	NM_001000223	1q33	Olr285_predicted	olfactory receptor 285 (predicted)	GTCTTGGGCATCATGATTGCTACTATGCAGGCTACATGGGTGTTTAGCTTTCCCTTTTGT
A_44_P400293	olfactory receptor 286 (predicted)	NM_001000554	1q41	Olr286_predicted	olfactory receptor 286 (predicted)	TCTAGCAGTACTTGCAACCTCTCTGATAGTGACCTCAGTCTCCTATGTCCACATCGTGGC
A_44_P238286	olfactory receptor 287	NM_173334	1q41	Olr287	olfactory receptor 287	GCTGATTTGGTATGGCTCCACCATCTTCTTGCATGTGAGGACCTCGGTAGAGAGCTCCTT
A_44_P226726	olfactory receptor 288 (predicted)	NM_001000231	1q41	Olr288_predicted	olfactory receptor 288 (predicted)	GGCTCCACCTAAGCCTTCTAGGACTGTTCCTGCTGGCCTACATGCTGACTGTCACAGAGA
A_44_P266857	olfactory receptor 289 (predicted)	NM_001000767	1q41	Olr289_predicted	olfactory receptor 289 (predicted)	TGTGGCCAACTTTCTGTTGATTATGATATCCTACAGCTTCATCATTGCTAATATCCTGCG
A_44_P226678	olfactory receptor 29 (predicted)	NM_001000691	1q32	Olr29_predicted	olfactory receptor 29 (predicted)	GAAACTCCAAACACCCATGTACTTTTTCCTAAAGAATTTGAGCCTGTTAGATGTCTTTTT
A_44_P393352	olfactory receptor 292 (predicted)	NM_001000232	1q41	Olr292_predicted	olfactory receptor 292 (predicted)	GAGGATCCGTTCAGCTGAAGGCAAGCGACGTGCTTTTTCTACCTGCTCTGCACACCTCAT
A_44_P269184	olfactory receptor 295 (predicted)	NM_001000233	1q41	Olr295_predicted	olfactory receptor 295 (predicted)	TGTATTTTATGGAGGCATCAACTTTGTGCTCACCTTGCTATCCTATGGCTGCATCATTGT
A_44_P468264	olfactory receptor 297 (predicted)	NM_001000234	1q41	Olr297_predicted	olfactory receptor 297 (predicted)	TGTACACCACTGTGACTCCATCTCTAAACCCCCTTATCTATACCCTAAGAAATAAGGAAT
A_44_P175115	olfactory receptor 298 (predicted)	NM_001000235	1q41	Olr298_predicted	olfactory receptor 298 (predicted)	TTTATTGTGACCAGTATCCTGAAGATACGCTCAACTGAGGGCAAGCAACGAGCCTTTTCT
A_44_P341936	olfactory receptor 299 (predicted)	NM_001000236	1q41	Olr299_predicted	olfactory receptor 299 (predicted)	TATGATAGTTCTTGCAGATGTTTATTTTGGTGTGGTCAACTTCGTGTTCACTATGATATC
A_44_P313592	olfactory receptor 3 (predicted)	NM_001000110	1q12	Olr3_predicted	olfactory receptor 3 (predicted)	CGAGGCCAATGTGTTCGTGGCCACCGTCCTTGTCATCATGGTTCCCTTCTGTCTCATAGC
A_44_P461251	olfactory receptor 30 (predicted)	NM_001000120	1q32	Olr30_predicted	olfactory receptor 30 (predicted)	TACTATGCCCACTGCATGTATCAACTCTCTCACAGACCATAGAAATATTTCTGTTTTTGG
A_44_P508189	olfactory receptor 300 (predicted)	NM_001000237	1q41	Olr300_predicted	olfactory receptor 300 (predicted)	ATGGCTCCAATAAACCAGTCAGTTGTGACCATGTTCTTCCTGCAAAACTTTGTTGATGAT
A_44_P214977	olfactory receptor 302 (predicted)	NM_001000238	1q41	Olr302_predicted	olfactory receptor 302 (predicted)	TATGGAGGCATCAATTTTGTTCTAACATTGTTATCCTATGGCTACATCATTGCCAGTATC
A_44_P381740	olfactory receptor 303 (predicted)	NM_001000239	1q41	Olr303_predicted	olfactory receptor 303 (predicted)	ATGGCTTCTGGAAACCAGTCAGCTATTACCATGTTCATCCTGCAAAGCTTTATTGATGAC
A_44_P172712	olfactory receptor 304 (predicted)	NM_001001039	1q41	Olr304_predicted	olfactory receptor 304 (predicted)	CTAAGACTGTTCCTGACAGGCTGCTTCCTGTCTCTCTATATAATGGCTCTAATGGGCAAT
A_44_P547911	olfactory receptor 305 (predicted)	NM_001000240	1q41	Olr305_predicted	olfactory receptor 305 (predicted)	ATATGTTAATAGCATTATGACTCTTGCGTCAGATGCCTTTTATGGAGGTATCAACTTTGT
A_44_P205649	olfactory receptor 306 (predicted)	NM_001000766	1q41	Olr306_predicted	olfactory receptor 306 (predicted)	ACCCTGGTCTAAGATTGCTCCTAACAGGCTGCTTCCTATCCCTATATACAATGGCTCTAA
A_44_P255039	olfactory receptor 307 (predicted)	NM_001000241	1q41	Olr307_predicted	olfactory receptor 307 (predicted)	CGTGGTCACTATGTATTATTCATCTGTGTTCTGTGCCTATATCAGTCCTGGATCCAGCTA
A_44_P318372	olfactory receptor 308 (predicted)	NM_001000955	1q41	Olr308_predicted	olfactory receptor 308 (predicted)	AACGTTAATAGCATCATGACTCTTGTGGCAGATATCTTTTATGCAGGCATCAACTTTGGG
A_44_P421425	olfactory receptor 309 (predicted)	NM_001000242	1q41	Olr309_predicted	olfactory receptor 309 (predicted)	ACTCCTCCTGCTCTCCTGTAGCCCCACATATGTTAATAGCATTATGACTCTTATAGCAGA
A_44_P128071	olfactory receptor 311 (predicted)	NM_001000555	1q41	Olr311_predicted	olfactory receptor 311 (predicted)	ATGTTGAGTCCCAACCAAACATTAGTGACAGAGTTTGTACTGGAAGGATTTTCAGAACAT
A_44_P238325	olfactory receptor 312 (predicted)	NM_001000764	1q41	Olr312_predicted	olfactory receptor 312 (predicted)	AGATGCATTTTTTGTAGCCATCAACTTCATGCTAACCCTGTTATCTTATAGCTGCATCAT
A_44_P433183	olfactory receptor 313 (predicted)	NM_001001040	1q41	Olr313_predicted	olfactory receptor 313 (predicted)	ATGCTGCTGAATGTAAACCAAACAGTAGTGACAGAGTTCATGCTGCAAGGGTTCTCAGAG
A_44_P294756	olfactory receptor 315 (predicted)	NM_001000243	1q41	Olr315_predicted	olfactory receptor 315 (predicted)	ATGTTGAGTCCTAACCAGACAGTAGTGACAGAGTTCATCCTTCAGGGGTTCTCAGAGCAC
A_44_P363047	olfactory receptor 318 (predicted)	NM_001000505	1q43	Olr318_predicted	olfactory receptor 318 (predicted)	GAGAACTCAAGGATGCCTTGAGGAGAGTGATAATGAAATTGGTTTTGATCCAAACACAAG
A_44_P102438	olfactory receptor 319 (predicted)	NM_001000506	1q43	Olr319_predicted	olfactory receptor 319 (predicted)	CAAACCTTCTTTCTATGGGTAAAACCCCTGTTTCCATCACTGGTTGTGGTACCCAGATGT
A_44_P479985	olfactory receptor 32 (predicted)	NM_001000690	1q32	Olr32_predicted	olfactory receptor 32 (predicted)	TTTGCCCAAGGAGGTTACTTCACTTAACAGTTCAAAGTATCTGTCCACGGTACAGTGGCT
A_44_P301749	olfactory receptor 321 (predicted)	NM_001000244	1q43	Olr321_predicted	olfactory receptor 321 (predicted)	TGGAGTTGAGAAATAACACCAGAGTAAAAGAATTTATATTTCTGGGTCTAACTCAATCGC
A_44_P524755	olfactory receptor 322 (predicted)	NM_001000762	1q43	Olr322_predicted	olfactory receptor 322 (predicted)	GATGATTTCCAATAATGGGATGCTCACTACGCTGTGGTTTTTCTTGCTCCTGATATCTTA
A_44_P501005	olfactory receptor 323 (predicted)	NM_001000245	1q43	Olr323_predicted	olfactory receptor 323 (predicted)	ATGGTCTGGTTGCTACTCTGTGGTTTGTGTTGTTGGTAGTATCGTACACAGTCATTTTGA
A_44_P208051	olfactory receptor 324 (predicted)	NM_001000246	1q43	Olr324_predicted	olfactory receptor 324 (predicted)	ATGGAGCTGAGAAATCACACCAAGGTTACTGAATTTATCTTTTGTGGCCTTACCCAATCT
A_44_P374754	olfactory receptor 325 (predicted)	NM_001000247	1q43	Olr325_predicted	olfactory receptor 325 (predicted)	TGTACTTCCTCTTGAGAAACAAATCCGTTCTAGATATTGTTTTTTCATCTATCACAGTCC
A_44_P540785	olfactory receptor 326 (predicted)	NM_001000248	1q43	Olr326_predicted	olfactory receptor 326 (predicted)	AGAGATCAAAGATGCCCTGTGGAAAATGATAGAGAAAAGGAAAGTGTTTACTAACTTGTG
A_44_P247810	olfactory receptor 327 (predicted)	NM_001000249	1q43	Olr327_predicted	olfactory receptor 327 (predicted)	TGGTTGCTGGTGTCTATGGGAGTGGTTTCTTTAGTAGCTTTGCTCAAACAGTTGCTTGTT
A_44_P414385	olfactory receptor 329 (predicted)	NM_001000251	1q43	Olr329_predicted	olfactory receptor 329 (predicted)	CCCCAGAATCACAGTACTGCTTTTTGTCATATTTTTGATGATCTACATTATGACTATGAC
A_44_P531665	olfactory receptor 330 (predicted)	NM_001000761	1q43	Olr330_predicted	olfactory receptor 330 (predicted)	CTTGCAACGACAATTTCTTTGCTCATGTCCTACTTGTCTTATTAACAATATTTTTTGGGC
A_44_P557263	olfactory receptor 331 (predicted)	NM_001000760	1q43	Olr331_predicted	olfactory receptor 331 (predicted)	TTGCATCTGTCTTCTACACGGTGGTGATTCCTATGTTGAATCCTTTGGTTTACAGTCTGA
A_44_P121110	olfactory receptor 332 (predicted)	NM_001000250	1q43	Olr332_predicted	olfactory receptor 332 (predicted)	AAAGGCCTTCCTTTTCATGTTCTTTCTAGGGATTTATCTCCTGACCTTAGCCTGGAACCT
A_44_P233666	olfactory receptor 334 (predicted)	NM_001001041	1q43	Olr334_predicted	olfactory receptor 334 (predicted)	TTTTTGCGCAGGTAGTGCTTCTCATATTAACAATGTTGTTTTGTCTTTCAAATGCCTTAG
A_44_P365303	olfactory receptor 336 (predicted)	NM_001000759	1q43	Olr336_predicted	olfactory receptor 336 (predicted)	ATCTGACAGCAGTCACCCTCTTTTTTGGATCAGGACTGTTTGTCTATATGCTCCCCAACT
A_43_P15984	olfactory receptor 337	NM_001000507	1q43	Olr337	olfactory receptor 337	TTGGATACTCACAGGACAAAAATAAGGTGGTGTCCATGTTCTATGGGGCAGTGATTCCCA
A_44_P454304	olfactory receptor 338 (predicted)	NM_001000252	1q43	Olr338_predicted	olfactory receptor 338 (predicted)	CACTTTACTGCTGTCTCCATTTTCTATGGCACTCTTATTTTCATGTACTTACAACCCAGC
A_44_P132733	olfactory receptor 339 (predicted)	NM_001000954	1q43	Olr339_predicted	olfactory receptor 339 (predicted)	GAAAAGTGCTCTCTTGAAAATACTCAACAAATTTTACCCTCAGTCTTTTAGTGTGAATGG
A_44_P428495	olfactory receptor 34 (predicted)	NM_001000689	1q32	Olr34_predicted	olfactory receptor 34 (predicted)	TTCTTCCTCAGGAATCTGTCCTTTTTAGACATAGGCTACATTTCTGTCACTGTACCCAAT
A_44_P160967	olfactory receptor 340 (predicted)	NM_001000253	1q43	Olr340_predicted	olfactory receptor 340 (predicted)	GTCAAGAGTGCATTCAAAAAGGCTGTGGAGAAAGCAAAATTTTCTATAGCATTCACATTT
A_44_P494008	olfactory receptor 341 (predicted)	NM_001001042	1q43	Olr341_predicted	olfactory receptor 341 (predicted)	ATGTTCCTGCAATCATAGCTCTCACTTGTTTTGATAATCAAGCTAGGGAACTTGTTCTTC
A_44_P327947	olfactory receptor 343 (predicted)	NM_001000254	1q43	Olr343_predicted	olfactory receptor 343 (predicted)	TGCTTGTGGAACCCAGTTCTTCTTCTTTGTGGGCTTTATAACCACAGAAAGCTTTCTCTT
A_44_P259828	olfactory receptor 344 (predicted)	NM_001001043	1q43	Olr344_predicted	olfactory receptor 344 (predicted)	GTCTACATTTATACTTTTGGGATTGACTGACAACCCAGAACTACAAGTCCCTCTGTTTAT
A_44_P395647	olfactory receptor 346 (predicted)	NM_001000255	1q43	Olr346_predicted	olfactory receptor 346 (predicted)	TATATTTATTACCATCTTGAAGATGAAATCAGACAAGGGACACCAAAAAGCTTTGTCCAC
A_44_P217339	olfactory receptor 347 (predicted)	NM_001000758	1q43	Olr347_predicted	olfactory receptor 347 (predicted)	TGTCACTCCAAAAGTCATGGCTGGCTTTCTAGTAGGAGATAAAGTCATGTACTATAATGA
A_44_P198598	olfactory receptor 348 (predicted)	NM_001000757	1q43	Olr348_predicted	olfactory receptor 348 (predicted)	TATTGGAAATATGGGGCTGATCCTTTTGATTCTTTCAGACTCTCGGCTTCACACCCCCAT
A_44_P325571	olfactory receptor 349 (predicted)	NM_001001019	1q43	Olr349_predicted	olfactory receptor 349 (predicted)	TACTGGGGACACTTTTAGTCTTTCCTTCTGTAGATCTAATATTGTCCATCATTTCTTCTG
A_44_P533884	olfactory receptor 35	NM_001000121	1q32	Olr35	olfactory receptor 35	TGCCTGTTCCAGCAGTAGTAAAGACCTCTCAGATGGTATATAATGACGTCGCCTACATCT
A_44_P135096	olfactory receptor 352 (predicted)	NM_001000256	1q43	Olr352_predicted	olfactory receptor 352 (predicted)	TGTGACATTCCAGCAATTATGATAGTAGCTTATTCTGATCGGCATGTTAATGACCTGGTT
A_44_P552587	olfactory receptor 354 (predicted)	NM_001001045	1q43	Olr354_predicted	olfactory receptor 354 (predicted)	TTACTCTCATTTATTTCATTGCACTATTTGGGAATCTTGGGATGATCATGATGATTCTGC
A_44_P334851	olfactory receptor 357 (predicted)	NM_001000257	1q43	Olr357_predicted	olfactory receptor 357 (predicted)	TCTTCCCACCTTACCACAGTTTCCATTTTCTATGGCACAATTATCTTCATGTACTTACAG
A_44_P228972	olfactory receptor 358 (predicted)	NM_001000756	1q43	Olr358_predicted	olfactory receptor 358 (predicted)	ACACTTGGAACACTTTCCGCCTTTCCTTCTGTAGGTCTAATATGGTTCATCATTTCTTCT
A_44_P538456	olfactory receptor 36 (predicted)	NM_001000935	1q32	Olr36_predicted	olfactory receptor 36 (predicted)	GTCAAGGCAGCCATCACTAAAATCATATATATCAAGATTCAGGCTGTGATAGGGATATTA
A_44_P341915	olfactory receptor 360 (predicted)	NM_001000755	1q43	Olr360_predicted	olfactory receptor 360 (predicted)	TCATCACCTTCTTCCTCATCTATACCATCACCTTTGTAGGAAACCTGGGTTTGATCCTGT
A_44_P214926	olfactory receptor 361 (predicted)	NM_001000556	1q43	Olr361_predicted	olfactory receptor 361 (predicted)	TCCAAATGTGTGTACGTATATAATCATGGGGTGCTATATTTTTAGTTTCCTGAATGTCTC
A_44_P214956	olfactory receptor 363 (predicted)	NM_001000754	1q43	Olr363_predicted	olfactory receptor 363 (predicted)	TTCACATTGGGGACACTTTCAGTCTTTCCTTCTGTAGGTTTCATGTAGTCCACCATTTCT
A_44_P386428	olfactory receptor 365 (predicted)	NM_001001046	1q43	Olr365_predicted	olfactory receptor 365 (predicted)	CTCAGCAATAACCCCAAAGGTGATGGAAGCTTTTTTCACAGGAAATAATACCATATCCTT
A_44_P219679	olfactory receptor 367 (predicted)	NM_001001047	1q43	Olr367_predicted	olfactory receptor 367 (predicted)	ACAATGCATGTGCTGCCCAGATGTTCTTCTTTGCAGCCTTTGCCACTATTGAGAGTTTTC
A_44_P219680	olfactory receptor 367 (predicted)	NM_001001047	1q43	Olr367_predicted	olfactory receptor 367 (predicted)	TGCAGAACATTTCAGAACTGACTGAATTTATTCTTCTTGGGTTAACAGATGCTCAATTTC
A_44_P320754	olfactory receptor 37	NM_001000504	1q32	Olr37	olfactory receptor 37	TGCCTGCTTCCTGCAGATGTATCTATTCCACAGCTTCTCCTGCTCAGAAGCCTTCATCTT
A_44_P240790	olfactory receptor 371 (predicted)	NM_001000258	1q43	Olr371_predicted	olfactory receptor 371 (predicted)	GATTAACAGATGCCCCAGAGCTACAGATTCCTTTATGTATCATCTTCACTTTTATTTATC
A_44_P512895	olfactory receptor 372 (predicted)	NM_001001048	1q43	Olr372_predicted	olfactory receptor 372 (predicted)	TAATCTCTGGGAATATCCTTATTGTGGTCTCCATAAAGACTGAAATCCGTCTACATACAC
A_44_P407270	olfactory receptor 373 (predicted)	NM_001001275	1q43	Olr373_predicted	olfactory receptor 373 (predicted)	TTACAGCTTGTGATCTTCATCTTTTGTCTACCATTCTGTCAGGACAGAGGAATAGAACAT
A_44_P205661	olfactory receptor 374 (predicted)	NM_001001289	1q43	Olr374_predicted	olfactory receptor 374 (predicted)	CCATTCCTGCTGATATGTATCTCCTATGTGTTCATTGCTTCTACAATTCTACGCATGCAC
A_44_P113984	olfactory receptor 375 (predicted)	NM_001000259	1q43	Olr375_predicted	olfactory receptor 375 (predicted)	GACAGTACCATTCCTGCTAATTTGCATCTCTTATGTGTTCATCGCTTCTACCATTCTGCG
A_44_P280833	olfactory receptor 376 (predicted)	NM_001000260	1q43	Olr376_predicted	olfactory receptor 376 (predicted)	CAGATGCAATGATCAACAATATTGTAAAATTTATTGTGGGGCTATCAGTCATCACCTTTC
A_44_P447451	olfactory receptor 377 (predicted)	NM_001001276	1q43	Olr377_predicted	olfactory receptor 377 (predicted)	TGTGCCAACCACTGCTTTATGTCACTATCATGACGGAGAAAGCCTGTGTAGGATTGGTAA
A_44_P465975	olfactory receptor 378 (predicted)	NM_001001286	1q43	Olr378_predicted	olfactory receptor 378 (predicted)	CTTCAGAAAACTTATTGGTAGATTCCAGGCTTCTCAAACTTTGCAAAATTGCTTGAAAGG
A_44_P153865	olfactory receptor 379 (predicted)	NM_001000261	1q43	Olr379_predicted	olfactory receptor 379 (predicted)	TCAGTGCCTTGGTGAGGACTGTCTCAGCATTTACCCTCTCTTTTTGTGGAAACAATGAGA
A_44_P487023	olfactory receptor 380 (predicted)	NM_001001277	1q43	Olr380_predicted	olfactory receptor 380 (predicted)	CTGAGGAACAAGGAAGTGAAGGAAGCTCTGAAGAAAGCTTTCAAAAGAATTACGACTTCT
A_44_P194049	olfactory receptor 382 (predicted)	NM_001001278	1q43	Olr382_predicted	olfactory receptor 382 (predicted)	GTGGATTATCTGGGTCCATTCAAAGAACTACATGTACATTTTCTCTCTCGTTCTGTGAAG
A_44_P360620	olfactory receptor 383 (predicted)	NM_001000262	1q43	Olr383_predicted	olfactory receptor 383 (predicted)	GTGAAGGAGGCGCTGAAGAAAGCTTTGAAAAGAATTAAGGCTTTTCAAGAAAGTAAGACT
A_44_P428535	olfactory receptor 384 (predicted)	NM_001000263	1q43	Olr384_predicted	olfactory receptor 384 (predicted)	CTGCGTACCACATGTACCTTCTCTCTCTCCTTCTGTGAAAATAACCAGATCAATTTCTTT
A_44_P510974	olfactory receptor 385 (predicted)	XM_220088	1q55	Olr385_predicted	olfactory receptor 385 (predicted)	AATATCCGAGTAAACATGTGGTGTGGGTTTTCTGTCCTCATATCCACAGTGGTCTTAGAT
A_44_P527018	olfactory receptor 386 (predicted)	NM_001000856	1	Olr386_predicted	olfactory receptor 386 (predicted)	AAGGCCTTCTCCACTTGTTCTTCCCACATCTTGGTGGTGTCTCTCACCTATGGGAGCTGC
A_44_P168038	olfactory receptor 387 (predicted)	NM_001000109	1	Olr387_predicted	olfactory receptor 387 (predicted)	TCTTCTACAATGTGATGATTCCAATGTTGAACCCTTTGGTTTACAGTCTGAGGAACAAGG
A_44_P146753	olfactory receptor 39 (predicted)	NM_001000128	1q32	Olr39_predicted	olfactory receptor 39 (predicted)	CAGGCAACACCTAGTAACTCTCTTCCAAAGGACTCAGCAACAGGTCTCCACTGAGAAGCC
A_44_P367586	olfactory receptor 390 (predicted)	NM_001000558	2q34	Olr390_predicted	olfactory receptor 390 (predicted)	CCTGGCTCTGTGGCTTAGTGAATTCTGTGACTCACACAACATTGGCAACCACACTCACTC
A_44_P266867	olfactory receptor 392 (predicted)	NM_001000914	2q34	Olr392_predicted	olfactory receptor 392 (predicted)	CCTGAGAAACAGAGACATTCATGGAGCTTTGAAGAAATGCTTGAGTAAGAAGTCAGGCTT
A_44_P107220	olfactory receptor 395 (predicted)	NM_001000559	3p11	Olr395_predicted	olfactory receptor 395 (predicted)	GGAATAGGGATATTAAAGGAGCTCTGAGAAATATCTTCAGCAGAAAACTGTGTTTACAGT
A_44_P400260	olfactory receptor 396 (predicted)	NM_001000831	3p11	Olr396_predicted	olfactory receptor 396 (predicted)	TCTCATCTCCTTGTGGTGTTTTTGTACTATGGTACAGTTGCATGTGAGTACTTTTTCTCT
A_44_P346513	olfactory receptor 398 (predicted)	NM_001000830	3p11	Olr398_predicted	olfactory receptor 398 (predicted)	CATCAGGGGAATCTGCAAAGCCTTGTCTACATGTGGTTCCCATCTCTGTGTAGTTTCTTT
A_44_P440343	olfactory receptor 399 (predicted)	NM_001000560	3p11	Olr399_predicted	olfactory receptor 399 (predicted)	CCATAATTGGACTATACTGTGTTCCCTCATCTAATAACACTAGTGAGAAAAATGCCATTG
A_44_P100139	olfactory receptor 4 (predicted)	NM_001000111	1q12	Olr4_predicted	olfactory receptor 4 (predicted)	CATTGTCATCTTCTGTGGAACACTCCTGGTGTCCCTGGCCTCCTACTCAGCCATCGGGAT
A_44_P440351	olfactory receptor 40 (predicted)	NM_001000127	1q32	Olr40_predicted	olfactory receptor 40 (predicted)	TGCTTGGGACAGATGTTCTGCATCTACTTCCTGGTTTCTATGGATTGCAACATCCTCCTT
A_44_P480030	olfactory receptor 400 (predicted)	NM_001000379	3p11	Olr400_predicted	olfactory receptor 400 (predicted)	TCTCTTATGGTTACATTGGAGTCACCATTCTGAAAACTCCCTCCATCAAGGGAATCTGCA
A_44_P552594	olfactory receptor 401 (predicted)	NM_001000829	3p11	Olr401_predicted	olfactory receptor 401 (predicted)	ACACGACTGTCAATGAGATGGTCATCCTTCCTTTAGGTACTCTAGTCATTACCCTGCCAT
A_44_P238316	olfactory receptor 402 (predicted)	NM_001001014	3p11	Olr402_predicted	olfactory receptor 402 (predicted)	TGAGTTGCTTATTCTTACTTTAGGTACTATGGTCACTATCCCACCATTCATATGTATCCT
A_44_P186962	olfactory receptor 403 (predicted)	NM_001000381	3p11	Olr403_predicted	olfactory receptor 403 (predicted)	GAGCCATCATTGGACTATATTGTGTCCCCTCATCTAATACCAATAATGACAAGAATGCTA
A_44_P353556	olfactory receptor 404 (predicted)	NM_001000382	3p11	Olr404_predicted	olfactory receptor 404 (predicted)	TCTGCACTATTCACAAACTATGAGTCAGAGCCTCTGTGTTCTTCTAGTAGTTGTATCCTG
A_44_P520016	olfactory receptor 406 (predicted)	NM_001000383	3p11	Olr406_predicted	olfactory receptor 406 (predicted)	AGTCCATTTCATATGCCGGTTGCATTATGCAGGTATATTTCTTTTCATTTTTTGCTGATC
A_44_P259837	olfactory receptor 407 (predicted)	NM_001000828	3p11	Olr407_predicted	olfactory receptor 407 (predicted)	GAATCGAGATATGAAAGGAGCAATTAGAAATATCTTCAGCAGGAGACTTTGTTCACAATG
A_44_P273918	olfactory receptor 408 (predicted)	NM_001000384	3p11	Olr408_predicted	olfactory receptor 408 (predicted)	GCTGCATAGGAGTCACAATTCTGAAAATTCCCTCTATCAATGGAATCTACAAAACCTTGT
A_44_P379441	olfactory receptor 409 (predicted)	NM_001000827	3p11	Olr409_predicted	olfactory receptor 409 (predicted)	TTCTAGCTCGTCTCTCTTTCTTTAGAGGTAACACTCTCCACCATTTCTTCTGTGACCTGT
A_44_P353566	olfactory receptor 41 (predicted)	NM_001000126	1q32	Olr41_predicted	olfactory receptor 41 (predicted)	CCGCTGAGGTACAGCACTATTTTCACAATCTCCCTAATTGGAAAAATTGGAATGGCCATC
A_44_P104737	olfactory receptor 410 (predicted)	NM_001000969	3p11	Olr410_predicted	olfactory receptor 410 (predicted)	TTATATTTCTTTCCCTCTTCCAACAATACGAATGCTAAAGATGTAATAGCATCTGTGCTG
A_44_P146767	olfactory receptor 411 (predicted)	NM_001000385	3q11	Olr411_predicted	olfactory receptor 411 (predicted)	ACTACCATCATGAATCAGAGCCGTTGTGCTACTCTAGTAGCTATATCCTGGATCATAGCT
A_44_P372335	olfactory receptor 413 (predicted)	NM_001000826	3q11	Olr413_predicted	olfactory receptor 413 (predicted)	CCATTCCCTATACAGAGTGTATAGCACAGATGTATTTTTTCATATTATTCACTGACCTGG
A_44_P386402	olfactory receptor 414 (predicted)	NM_020106	3q11	Olr414_predicted	olfactory receptor 414 (predicted)	GTTCTGAAACTCTCATGCTCTGACACTTATGTCAATGAACTCATGGTTTTTGCCTTAGGA
A_44_P313599	olfactory receptor 415 (predicted)	NM_001000386	3q11	Olr415_predicted	olfactory receptor 415 (predicted)	GAACTGGTTATCTTCACTGTAGGAGTGGTGATCATAACTGTGCCATTGATATGTATTCTG
A_44_P480032	olfactory receptor 416 (predicted)	NM_001000387	3q11	Olr416_predicted	olfactory receptor 416 (predicted)	TCCACATTGTATTTGCCGTTCTTAGGATCCAGTCTTCTGGTGGGAGTTCAAAGGCCTTTT
A_44_P186973	olfactory receptor 417 (predicted)	NM_001000388	3q11	Olr417_predicted	olfactory receptor 417 (predicted)	AGTCCCCAAAATGCTTGCCAATATCTATACCCAGAGACAGACCATCTCCTATTCTGGTTG
A_44_P278495	olfactory receptor 418 (predicted)	NM_001000825	3q11	Olr418_predicted	olfactory receptor 418 (predicted)	GATAAAATTATCTTGCTCTTCTACATTTGTCAATGAGATTGTGATAGTGACAGAAGGAGC
A_44_P449656	olfactory receptor 419 (predicted)	NM_001000968	3q11	Olr419_predicted	olfactory receptor 419 (predicted)	ATGCCTGTCTCAGATCTATTTTTTCCTGTGGTTCATTGGACTAGATGTTTTCCTCCTGGC
A_44_P520025	olfactory receptor 420 (predicted)	NM_001000389	3q11	Olr420_predicted	olfactory receptor 420 (predicted)	GATAGTCATCAATGGAGCGATGGTCTTTATCATTGCCTCCTATGCCTTCATCATCTCAGC
A_44_P484690	olfactory receptor 421 (predicted)	NM_001000824	3q11	Olr421_predicted	olfactory receptor 421 (predicted)	AGGAGGCTTCTTAGAAAACTTTGCATCCCAGGAAGCTTCCACATTGGCTCAGACAAAGTA
A_44_P226728	olfactory receptor 422 (predicted)	NM_001000390	3q11	Olr422_predicted	olfactory receptor 422 (predicted)	TCCTTCTCAGCCAACTTTCCTTGATTGATATATCTTTGACAACCATTACTGTTCCTCAAA
A_44_P393362	olfactory receptor 423 (predicted)	NM_001000391	3q11	Olr423_predicted	olfactory receptor 423 (predicted)	TAGGAAACTCCATACTTCAGACTGGCTCTCAGACAAACAAAGAATAAAAAACAAACTCGT
A_44_P461262	olfactory receptor 424 (predicted)	NM_001000392	3q11	Olr424_predicted	olfactory receptor 424 (predicted)	CTGGTTGTGATGTTTCTTTTTGGTTCTTTGGTTCACATGTACCTCAAACCATCATCTAGC
A_44_P200997	olfactory receptor 425 (predicted)	NM_001000393	3q11	Olr425_predicted	olfactory receptor 425 (predicted)	TCTATTGTTCCTATTTATTTACCTGACTACCATATTGGGGAATGTGACTTTGGTACTGCT
A_44_P332520	olfactory receptor 427 (predicted)	NM_001000823	3q11	Olr427_predicted	olfactory receptor 427 (predicted)	TCTCCTACGTGGGATGCCTAGTACAGATGTACTTCTTTATAGCATTAGCAAACACTGATA
A_44_P400299	olfactory receptor 428 (predicted)	NM_001000394	3q11	Olr428_predicted	olfactory receptor 428 (predicted)	AACAACCAGAGTATCAGCAGAAGCACCTCAGACTTCATCTTACTGGGTCTCTCTTCCAAT
A_44_P139819	olfactory receptor 429 (predicted)	NM_001000395	3q11	Olr429_predicted	olfactory receptor 429 (predicted)	CACAGAGGGTTCTGTTGTTATCATGAGCCCCTTTATCTTTATTGTTGTCTCTTATGCCTA
A_44_P179925	olfactory receptor 43 (predicted)	NM_001000541	1q32	Olr43_predicted	olfactory receptor 43 (predicted)	TCAACACGTGTGTCTCACACCTCTGCATCGTTCTCATCTTTTATTTGCCCAAGTTGGGGC
A_44_P306454	olfactory receptor 434 (predicted)	NM_001000397	3q11	Olr434_predicted	olfactory receptor 434 (predicted)	ACAGCTGTAGCCATACTATATGGGACTCTTATTTTCATGTATCTGCGTCCTAGCTCCAGC
A_44_P194012	olfactory receptor 436 (predicted)	NM_001000688	3q24	Olr436_predicted	olfactory receptor 436 (predicted)	AGTATTGACTTCAGTATCCTGCTACTGACAGTCTTTGTGGGGTTCAACCTCATGAGCACT
A_44_P472888	olfactory receptor 439 (predicted)	NM_001000281	3q24	Olr439_predicted	olfactory receptor 439 (predicted)	CTCTCATATATGTATGTACTTCATGGGACCAACAAATCTCAAGAGCAGGAGAAAGTGGCT
A_44_P426203	olfactory receptor 44 (predicted)	NM_001000125	1q32	Olr44_predicted	olfactory receptor 44 (predicted)	CATGGCTTCTCAGCTGTAGAATCTGGCATCCTGTTATCAATGGCCTTTGATCGATACTTG
A_44_P346547	olfactory receptor 440 (predicted)	NM_001000282	3q24	Olr440_predicted	olfactory receptor 440 (predicted)	GCTACAAAACTTTGTAGTGGAAGACAGATCCATATCATTTGGAGGGTGTGTAGCGCAACT
A_44_P512936	olfactory receptor 441 (predicted)	NM_001000283	3q24	Olr441_predicted	olfactory receptor 441 (predicted)	CCCTTCGCTACCCCATAATCATGTCTCGACAAGTTTGTATTCAGTTGGTAGCTATTTCTT
A_44_P219730	olfactory receptor 442 (predicted)	NM_001000284	3q24	Olr442_predicted	olfactory receptor 442 (predicted)	GAGCTTCATGGTAGAAGACTGTTCCATATCATACACAGGATGTGTAATACAATTGTTGGT
A_44_P386485	olfactory receptor 443 (predicted)	NM_001000285	3q24	Olr443_predicted	olfactory receptor 443 (predicted)	GCCATTGCTCTTATAAGTACAATGACACATACAACTTTGACCTTTTGCTTACCATTCTGT
A_44_P346498	olfactory receptor 445 (predicted)	NM_001001049	3q24	Olr445_predicted	olfactory receptor 445 (predicted)	GTATGGAACTTTGTTCTTCATCTATGTTCGACCTAATACAGATTCTTCACTGAATACCAA
A_44_P139770	olfactory receptor 446 (predicted)	NM_001001050	3q24	Olr446_predicted	olfactory receptor 446 (predicted)	ACTCCTGGATTAATAAGGTTGTGCTTTTTGTCTTTTCTGGAGCTATAGGAGTGTTCAGTG
A_44_P552642	olfactory receptor 447 (predicted)	NM_001000286	3q24	Olr447_predicted	olfactory receptor 447 (predicted)	TTCTAGCTGCTATAAACATCACAACTCATACAACCATGACCTTTCGCTTACCATTCTGTG
A_44_P259882	olfactory receptor 448 (predicted)	NM_001000287	3q24	Olr448_predicted	olfactory receptor 448 (predicted)	GGCTGGTATCCTAGGTGTATTCAGTGGTATGATCATCTTGGTGTCCTATGTTTACATTGC
A_44_P494061	olfactory receptor 450 (predicted)	NM_001000288	3q24	Olr450_predicted	olfactory receptor 450 (predicted)	CATCATGTCGTCTTCTCTCTGTACCGGGTTAGTAGTTGGGTGTTACATAGGGGGATTTTT
A_44_P233725	olfactory receptor 453 (predicted)	NM_001000289	3q24	Olr453_predicted	olfactory receptor 453 (predicted)	ATGGCGGATGAGAACTATACAAGGATCACAGAATTCATTTTCATTGGCTTGAGATACCAC
A_44_P433241	olfactory receptor 454 (predicted)	NM_001000290	3q24	Olr454_predicted	olfactory receptor 454 (predicted)	ATCATCAGTCTGCTAGGGAATATCACCTTGATTTCTCTTATCTGTTCTGATTCCCGACTC
A_44_P172756	olfactory receptor 455 (predicted)	NM_001000291	3q24	Olr455_predicted	olfactory receptor 455 (predicted)	GTCAAGAAGATTGTGCATCTGTTTGGTTGTATATTCCTATACAGGAGGATTTGTCAATGC
A_44_P486989	olfactory receptor 456 (predicted)	NM_001000687	3q24	Olr456_predicted	olfactory receptor 456 (predicted)	TGTGTACACATTGACTTTGATAGGAAATTGTTCCCTCATTATGTTAATCTGCAATGACTC
A_44_P339625	olfactory receptor 458 (predicted)	NM_001000292	3q24	Olr458_predicted	olfactory receptor 458 (predicted)	TGGAGGACTATCTTTTTTGGACTTCTGGTATAATTCTGTGTACATTCCTAAAATCTTGGT
A_44_P505822	olfactory receptor 459 (predicted)	NM_001000293	3q24	Olr459_predicted	olfactory receptor 459 (predicted)	GTAGCAGCCTCTTATATGGGTGGCTTTATTAACTCTTCCATCATCACTAAGAAAACTTTT
A_44_P351231	olfactory receptor 46 (predicted)	NM_001001001	1q32	Olr46_predicted	olfactory receptor 46 (predicted)	GTGGTGCTGGATCTGCTCTTTGTTATCCTGTCTTATATCTTCATCCTACGTGCTGTTCTC
A_44_P379490	olfactory receptor 461 (predicted)	NM_001000294	3q24	Olr461_predicted	olfactory receptor 461 (predicted)	TGTCATCCTCTCCATTACACTGTTATCATGGACCAAAACACTTGTGTTCAACTGGCAGCC
A_44_P545605	olfactory receptor 462 (predicted)	NM_001000295	3q24	Olr462_predicted	olfactory receptor 462 (predicted)	TGTGGGTCTCATCTTACTGGTGTCACCCTTTTTTATGGTACAGTCATGTTCATGTACCTG
A_44_P292547	olfactory receptor 463 (predicted)	NM_001000934	3q24	Olr463_predicted	olfactory receptor 463 (predicted)	TGACACTCGCATTAATGGCATTGTGATCATGGCCTTCTCTAGTTTCAATGTCATCAGCTG
A_44_P252599	olfactory receptor 464 (predicted)	NM_001000296	3q24	Olr464_predicted	olfactory receptor 464 (predicted)	TGCTCTGACATCCATACGAATGGCATTGTGATCATGATTTTTTCCAGTTTTACTGTTCTC
A_44_P419079	olfactory receptor 465 (predicted)	NM_001000297	3q24	Olr465_predicted	olfactory receptor 465 (predicted)	GGAATAAGGATGTCATCAATGCTATGAAACAGGCGATCAAGGGAAAGTTCTGTCAGAAAA
A_44_P125793	olfactory receptor 466 (predicted)	NM_001000298	3q24	Olr466_predicted	olfactory receptor 466 (predicted)	CATTCTTCTATCTTACCTTTTCATTTTTGTAGCTATAATGAAGATCCGTTCAGCTGATGG
A_44_P292586	olfactory receptor 469 (predicted)	NM_001000299	3q24	Olr469_predicted	olfactory receptor 469 (predicted)	GTGACTGGTAATGTGAGCATGATCTTCTTAATCAGAAGTGACAGCAAGCTTCACACACCC
A_44_P538488	olfactory receptor 47 (predicted)	NM_001000123	1q32	Olr47_predicted	olfactory receptor 47 (predicted)	TCCTGGTATTAATCCTAGACTCCGTAGCTATAACTGCATCTTACGTGATGATTTTCAGGG
A_44_P458961	olfactory receptor 470 (predicted)	NM_001000300	3q24	Olr470_predicted	olfactory receptor 470 (predicted)	ATGTGTCCTTATGCCTATGGTTTCTCAGATGGACTACTCCAAGCCATCTTGACCTTCAGA
A_44_P456584	olfactory receptor 471 (predicted)	NM_001001125	3q24	Olr471_predicted	olfactory receptor 471 (predicted)	ATTGCCGGGCCCTATATATATGGCTTTCTTAGTGGCCTGATGGAAACCATGTGGACATAT
A_44_P527049	olfactory receptor 472 (predicted)	NM_001000301	3q24	Olr472_predicted	olfactory receptor 472 (predicted)	TTGGTCCAATGCTACCTCTTCATTGCGTTGGTTCATGTTGAAATCTATATCCTGGCTCTG
A_44_P266897	olfactory receptor 473 (predicted)	NM_001000302	3q24	Olr473_predicted	olfactory receptor 473 (predicted)	TACAATGATTATACTTGCAGGCATTAACTTCACATACTCACTTTCTGTTGTCATCATCTC
A_44_P280789	olfactory receptor 475 (predicted)	NM_001000686	3q24	Olr475_predicted	olfactory receptor 475 (predicted)	TGTCCGCCTAATTTCTGTGCCTTATGTCTATGGATTCTCTGTGAGTCTGATTTGCACTCT
A_44_P465998	olfactory receptor 476 (predicted)	NM_001000303	3q24	Olr476_predicted	olfactory receptor 476 (predicted)	AAGAGTGCTCTGAGGAAAGCTCTTGAAAACTGCTACTTGTTGCCTCTAATGCACCTCAAG
A_44_P205691	olfactory receptor 477 (predicted)	NM_001000304	3q24	Olr477_predicted	olfactory receptor 477 (predicted)	ACACACACATGAAGGAAATTCTCATCTTTGCTTTTGCTGGCTTTGATATGATTTGTTCCT
A_44_P372368	olfactory receptor 479 (predicted)	NM_001000305	3q24	Olr479_predicted	olfactory receptor 479 (predicted)	ACTTAACTACTGTCTCGGGGAATCTTGGATTGATTATGTTAATCCACTACAGCCCTCAGC
A_44_P452062	olfactory receptor 48 (predicted)	NM_001000122	1q32	Olr48_predicted	olfactory receptor 48 (predicted)	GCAGCATTGGCCTGGATGCCTGCTTATGTCAAATGTTTCTTATCCATTGCTTTGCTACTG
A_44_P135058	olfactory receptor 480 (predicted)	NM_001000685	3q24	Olr480_predicted	olfactory receptor 480 (predicted)	CATCTACTTAACTAGTGTTGTAGGTAATATTGGATTGATTGTGTTAATTCAGGTGAGTCC
A_44_P377011	olfactory receptor 481 (predicted)	NM_001000684	3q24	Olr481_predicted	olfactory receptor 481 (predicted)	CACAGCACTTATTCAGACAGTGACCACATTCATTTTATCTTTTTGTGACTCCAACCTAGT
A_44_P245443	olfactory receptor 482 (predicted)	NM_001000561	3q24	Olr482_predicted	olfactory receptor 482 (predicted)	ACTCACTCCAAACAGCTATGGATCTTTGTCTGCGCTGGCATCATGTTCATTTCCTCTCTT
A_44_P210262	olfactory receptor 483 (predicted)	NM_001000683	3q24	Olr483_predicted	olfactory receptor 483 (predicted)	GTTGTGCCCTATAGCTATAGTTTCCTCATGGCATTGATTCACACTCTTCTAACCTTCCGA
A_44_P412075	olfactory receptor 484 (predicted)	NM_001000306	3q24	Olr484_predicted	olfactory receptor 484 (predicted)	TCTGACACCTACCTTCCAGAAACTGTAGTCTTTATATCTGCAGCTACAAACTTGTTCTTT
A_44_P118775	olfactory receptor 485 (predicted)	NM_001000307	3q24	Olr485_predicted	olfactory receptor 485 (predicted)	TACAGCATATTTGTATCCTTACTTCTCACAGTTAAGTTATTCACACTGTCCTTTTGTGAC
A_44_P503326	olfactory receptor 486 (predicted)	NM_001000682	3q24	Olr486_predicted	olfactory receptor 486 (predicted)	TCCCCTTGTTACCTCTGTTGTGTTCAGATACACATGAAGTTGAACTGATAATTCTAATCT
A_44_P285654	olfactory receptor 488 (predicted)	NM_001000308	3q24	Olr488_predicted	olfactory receptor 488 (predicted)	ACTACCTTTGATCTGTTCACATGTAGAAGAGACAGAATTGTTGACTATATTGTTTTCAGC
A_44_P491742	olfactory receptor 49 (predicted)	NM_001000132	1q32	Olr49_predicted	olfactory receptor 49 (predicted)	TGTCAAGATGAAGGAGATTAGAGAAAAAATTCTCAAGAGGTTACTACCCAGAAAGGTGGG
A_44_P458928	olfactory receptor 490 (predicted)	NM_001000933	3q24	Olr490_predicted	olfactory receptor 490 (predicted)	TGGTTGTGGTGTTCTATGGTACTCTATTCTTTATGTATTTGCAACCTAAATCCACTCACT
A_44_P419056	olfactory receptor 491 (predicted)	NM_001000932	3q24	Olr491_predicted	olfactory receptor 491 (predicted)	TCCATCTTTTATACTCTGATTATCCCCATGTTGAATCCCTTGATCTATAGTCTAAGGAAC
A_44_P158692	olfactory receptor 493 (predicted)	NM_001000309	3q24	Olr493_predicted	olfactory receptor 493 (predicted)	TCAGCATTCAATTTGGTTTCATCCCTTTCTGTAGTACTTGTGTCCTACATCTTCATCCTG
A_44_P325619	olfactory receptor 495 (predicted)	NM_001000310	3q24	Olr495_predicted	olfactory receptor 495 (predicted)	TGTTTTTCACATACCTCTTTAGTTTTGTCACAGCCATTGTTGTGACACCTTGTGTGTTCT
A_44_P337165	olfactory receptor 496 (predicted)	NM_001000681	3q24	Olr496_predicted	olfactory receptor 496 (predicted)	TCATGTCAAAAAGACTATGCTGGGTACTCATAATCATCCCTTATCTTTACTGTTCAATTG
A_44_P125764	olfactory receptor 499 (predicted)	NM_001000931	3q24	Olr499_predicted	olfactory receptor 499 (predicted)	TCAAAAAGATTATGCTGGGTGCTTGTGGTAATCCCTTATCTTTACTGTACACTTGTTGCT
A_44_P498726	olfactory receptor 50 (predicted)	NM_001000131	1q32	Olr50_predicted	olfactory receptor 50 (predicted)	GGACTGGAGAATTATCAGTTTTGGATCGCCTTTCCTTTCTGTGTTATGTATATTGTGGCA
A_44_P198580	olfactory receptor 500 (predicted)	NM_001000680	3q24	Olr500_predicted	olfactory receptor 500 (predicted)	GCTTTTGTCTCTTCTCAAAGTAATTGGGTCCTATCTACTTATACTTAAGGCAATTCTAAG
A_44_P299370	olfactory receptor 502 (predicted)	NM_001000311	3q24	Olr502_predicted	olfactory receptor 502 (predicted)	CTATTAACTTGATTTCTTCACCACTGGTAATTCTTACCACCTATCTGCTTATTCTCAGAG
A_44_P257349	olfactory receptor 505 (predicted)	NM_001000679	3q24	Olr505_predicted	olfactory receptor 505 (predicted)	CCTTTGACATCTCTGCTTTGCTCAAATAAAGAGGAAAGTGAAACCCTAAATTTGATCTTA
A_44_P383975	olfactory receptor 507 (predicted)	NM_001000678	3q24	Olr507_predicted	olfactory receptor 507 (predicted)	GTCAGTAAAAATACAATATCCTTTCATCTTTGTGCTACACAATTAGCCTTTTTCCTCCTG
A_44_P276185	olfactory receptor 508 (predicted)	NM_001000677	3q24	Olr508_predicted	olfactory receptor 508 (predicted)	ACTGTATCCCCTTAATATCTTTGGTTTGCTCAAACACACAAGAAGTTGAACTGATAGTTA
A_44_P452014	olfactory receptor 51 (predicted)	NM_001001021	1q32	Olr51_predicted	olfactory receptor 51 (predicted)	GTACAGACAACAGAATCAACAGCATTCTTGGTCTGTTTGCACTATTCTCTACTACAGGGT
A_44_P238367	olfactory receptor 510 (predicted)	NM_001000312	3q24	Olr510_predicted	olfactory receptor 510 (predicted)	TGAGGTAGCCACTATCCTGATTGTACTGTTATCATATGGTTTCATTCTGTCTGCTATTCT
A_44_P404954	olfactory receptor 513 (predicted)	NM_001000313	3q24	Olr513_predicted	olfactory receptor 513 (predicted)	GGCTACTAGTGGTTATTGCATATCTGTATGGTTTGTTTCTGTCTCTCACAATTACTTTAA
A_44_P111793	olfactory receptor 514 (predicted)	NM_001000314	3q24	Olr514_predicted	olfactory receptor 514 (predicted)	TTGATTTGATTGTGTCTCTCCTTATTGTTCTAGTGTCCTACATGTTTATCCTCACAGCAG
A_44_P278529	olfactory receptor 515 (predicted)	NM_001000315	3q24	Olr515_predicted	olfactory receptor 515 (predicted)	ATGATCACATCAGCTGTAGGTGTTGACAAGATTCCATTAGAGAACATGACTGAAGCCACG
A_44_P445124	olfactory receptor 516 (predicted)	NM_001000316	3q24	Olr516_predicted	olfactory receptor 516 (predicted)	TCCATTTTTTATGGCACAATCCTCTTCATGTATGTAAGACCTAGTTCTAACTATTCTCTG
A_44_P151566	olfactory receptor 517 (predicted)	NM_001000317	3q24	Olr517_predicted	olfactory receptor 517 (predicted)	GTACTATTTTTTAAGCGTTCTATCATTTCTAGATGCCTGTTATTCCACAGTTGTCACTCC
A_44_P318408	olfactory receptor 519 (predicted)	NM_001000318	3q24	Olr519_predicted	olfactory receptor 519 (predicted)	ATGAAAAGGATCATATCAGCTGTGGATGTCCACAAGATTCCCTTAGAGAATGTGACAGAA
A_44_P252571	olfactory receptor 520 (predicted)	NM_001000930	3q24	Olr520_predicted	olfactory receptor 520 (predicted)	ATGAAGAACATCACAGAAGCTACTTCGTTTGTTTTCAAGGGACTCACAGACAACAAGGAA
A_44_P381690	olfactory receptor 522 (predicted)	NM_001000562	3q24	Olr522_predicted	olfactory receptor 522 (predicted)	ATATTTCCTTCATGGGATGCTTTACCCAATTGTTTTTCTTTGCCCTCTTGGTAGCTACTG
A_44_P484730	olfactory receptor 526 (predicted)	NM_001001375	3q24	Olr526_predicted	olfactory receptor 526 (predicted)	ATGGTGTCTCTTATCACAATATCTGCATCCTATGTGTCCATTCTTTCTACTATTTTGAAG
A_44_P435627	olfactory receptor 527 (predicted)	NM_001000675	3q24	Olr527_predicted	olfactory receptor 527 (predicted)	ACAATCCTGGGCTCCCTTATCACAATATCAGTATCCTATGTGTCCATTCTTTCTACTATT
A_44_P191692	olfactory receptor 528 (predicted)	NM_001000319	3q24	Olr528_predicted	olfactory receptor 528 (predicted)	TTCATGGGATGTTTCACGCAATTGTATTTCTTTGTCCTCTTGGCAGCTACTGAATGTTTT
A_44_P182296	olfactory receptor 529 (predicted)	NM_001000674	3q24	Olr529_predicted	olfactory receptor 529 (predicted)	ATGGTACCATGATCTTCACTCATTTAAAATCAAATAAGTCTTTCTCCTTGGGTAAGGATC
A_44_P531656	olfactory receptor 53 (predicted)	NM_001001008	1q32	Olr53_predicted	olfactory receptor 53 (predicted)	GCTGCCTCTATTTAACTGCACTATCTGGAAATTCTTTGATCCTGTTCGTAGTCCTTACTG
A_44_P358308	olfactory receptor 530 (predicted)	NM_001001376	3q24	Olr530_predicted	olfactory receptor 530 (predicted)	GTCTCTTATCACAATATCTTCCTCCTATATGTCCATTCTGTCTACGATTTTGAAGATCAA
A_44_P400250	olfactory receptor 531 (predicted)	NM_001001051	3q24	Olr531_predicted	olfactory receptor 531 (predicted)	CCCAACCTGCAAGGGTTTCTGTTTGGGATGTTTTCCATTATTTACATAATCATCTTGATT
A_44_P524795	olfactory receptor 532 (predicted)	NM_001000563	3q24	Olr532_predicted	olfactory receptor 532 (predicted)	CTCTAATGGTGTCTGTTACCACAATAAGTGCATCCTATATGTCCATACTCTCTACGATTT
A_44_P269147	olfactory receptor 533 (predicted)	NM_001000673	3q24	Olr533_predicted	olfactory receptor 533 (predicted)	CTTTGTGAGCTCCATTGAGGTACTCACTATCTTGGTCATCATCATCTCTTACAGTTTCAT
A_44_P381702	olfactory receptor 535 (predicted)	NM_001000672	3q24	Olr535_predicted	olfactory receptor 535 (predicted)	GCATCCATTCTCTCTAGCATCTTGAAAATTGGTTCTACTTCTGGAAAGCGAAAAGCCTTT
A_44_P132776	olfactory receptor 536 (predicted)	NM_001000564	3q24	Olr536_predicted	olfactory receptor 536 (predicted)	GTAGATGCCTTCAACACAGAATTGGTGATCTTTGTTCTAGCTGGTTTCACACTCCTCAGT
A_44_P294721	olfactory receptor 537 (predicted)	NM_001000671	3q24	Olr537_predicted	olfactory receptor 537 (predicted)	CATCCATAACTACTTTTCTGATAGTAGTTAGTTCCTATTTGGGAATTCTTATCACTGTCC
A_44_P332563	olfactory receptor 539 (predicted)	NM_001000320	3q24	Olr539_predicted	olfactory receptor 539 (predicted)	AGGAGGGACTATCACATCATTAACACATACAATTGGCTTAATGAATCTGTGCTTTTGTGG
A_44_P531703	olfactory receptor 540 (predicted)	NM_001000321	3q24	Olr540_predicted	olfactory receptor 540 (predicted)	ACATTATTTTACGGTTCTGTGACATTTAGCTATATCCAGCCAAGTTCTCAGTACTCCATG
A_44_P271559	olfactory receptor 541 (predicted)	NM_001000565	3q24	Olr541_predicted	olfactory receptor 541 (predicted)	GCTTATCAATATCTTATCAGAACACAAATCTAGTAAACTCTTTTCCTGTGTTCTGCAGAG
A_44_P438024	olfactory receptor 542 (predicted)	NM_001000566	3q24	Olr542_predicted	olfactory receptor 542 (predicted)	AGATGCTACTCTTGGTCTTCTCTGGTATAATTGCTATTTCTACTTTCATCATCGTCATGG
A_44_P519978	olfactory receptor 544 (predicted)	NM_001001052	3q24	Olr544_predicted	olfactory receptor 544 (predicted)	CATCCTTACTTCTTACGTCTGCATCCTCATTACTGTTTTGAGCATCAAGTCCTCAGGAGG
A_44_P353525	olfactory receptor 545 (predicted)	NM_001001053	3q24	Olr545_predicted	olfactory receptor 545 (predicted)	CAAACACAGGAAGGACAAAAGCCTTTTCTACCTGTTCTTCCCACCTTATAGTTGTAATTT
A_44_P186919	olfactory receptor 546 (predicted)	NM_001001054	3q24	Olr546_predicted	olfactory receptor 546 (predicted)	GCAAAGCCTTCTCCACTTGTGCCTCACACCTAACAACTGTGACATTACTTTATGGTTCTG
A_44_P144349	olfactory receptor 550 (predicted)	NM_001000322	3q24	Olr550_predicted	olfactory receptor 550 (predicted)	CACACATCAATGAGATGCTGCTTTTGTTATTCTCTGGAGTGATTGCTATTTTTACTTTCA
A_44_P301707	olfactory receptor 551 (predicted)	NM_001000670	3q24	Olr551_predicted	olfactory receptor 551 (predicted)	GTTCCTCTCTTTTTGCTTTTCAGCATAATTTATTTCATCATTTTTGTGGGTAATTGGGGG
A_44_P313549	olfactory receptor 552 (predicted)	NM_001001055	3q24	Olr552_predicted	olfactory receptor 552 (predicted)	TGATTCTTGCAAGTTACTTGACTGGCCTCATAAATTCCTTGATTCATACAATAGGTTTAC
A_44_P311269	olfactory receptor 554 (predicted)	NM_001000323	3q24	Olr554_predicted	olfactory receptor 554 (predicted)	GCCCTTTTAGTGGTTACCATTCCTTTTATGCTGATTCTTGGATCTTATGTGAAAATAATC
A_44_P477706	olfactory receptor 555 (predicted)	NM_001001377	3q24	Olr555_predicted	olfactory receptor 555 (predicted)	CTGTTTTACACCATTTTGACACCAATGTTCAATCCTTTGATATATAGCCTGAGGAACAAA
A_44_P540753	olfactory receptor 557 (predicted)	NM_001000669	3q24	Olr557_predicted	olfactory receptor 557 (predicted)	CTGCTCTTCTCACCTGATAGTTGTAGTCTTGTTCTATGGAACAGCAAGCATTACTTACTT
A_44_P184628	olfactory receptor 558 (predicted)	NM_001000324	3q24	Olr558_predicted	olfactory receptor 558 (predicted)	ACTACTTAAGGCCAAAGTCTATTCATTCTGTAAGAACTGATGAACTACTCTCTCTGTTCT
A_44_P414345	olfactory receptor 559 (predicted)	NM_001000668	3q24	Olr559_predicted	olfactory receptor 559 (predicted)	TTGCCTCTGCATCTATTACCTACTTAATGCCAAAATCAACTCATTCTGCAGTAAGTGACA
A_44_P391126	olfactory receptor 56 (predicted)	NM_001000130	1q32	Olr56_predicted	olfactory receptor 56 (predicted)	CTGATCTCCACTGCTGGAGTTGACTCTGTCTTCATTGTCCTTTCCTATGTCCTGATCATT
A_44_P351287	olfactory receptor 560 (predicted)	NM_001000325	3q24	Olr560_predicted	olfactory receptor 560 (predicted)	GTGGACAAACTTACCAGATTTTCTCTTTGCCTTATTGTGGATCTAACAAAATTCATCACT
A_44_P517707	olfactory receptor 561 (predicted)	NM_001000511	3q24	Olr561_predicted	olfactory receptor 561 (predicted)	GTGACACATTTGTGAACGAGATAGCAGTCTACATAGTTGCAATGGTATTTGTCATGGTTC
A_44_P435639	olfactory receptor 562 (predicted)	NM_001000667	3q24	Olr562_predicted	olfactory receptor 562 (predicted)	CTGCGCTATCCTCTAGTTATGAATCAAAGAGTATGCTCTCAATTGGTGATTGGCTCCTGG
A_44_P182306	olfactory receptor 563 (predicted)	NM_001000666	3q24	Olr563_predicted	olfactory receptor 563 (predicted)	GGCAAAGCTCAATGCCTCCACCATTACACAATTCATTCTTCTGGGATTTTCCGAAATTCC
A_44_P214948	olfactory receptor 566 (predicted)	NM_001000665	3q24	Olr566_predicted	olfactory receptor 566 (predicted)	CTTCCTAACTTACAAGGGATTCTGTTTGGGATGTTCTCCATAATTTACTTAATCATCTTG
A_44_P224466	olfactory receptor 567 (predicted)	NM_001000326	3q24	Olr567_predicted	olfactory receptor 567 (predicted)	AAATCAATTCCAACAGTTGGCTGTGCTCTGCAGTTCTTCACCCTCTGTGCCTTTGTAGAT
A_44_P547882	olfactory receptor 569 (predicted)	NM_001000664	3q24	Olr569_predicted	olfactory receptor 569 (predicted)	TTACCTTCTCTCCTGCTCAAATACTCAAGTAAATGAGTTAGCACTATTTACTGTTTATGG
A_44_P545577	olfactory receptor 57 (predicted)	NM_001000749	1q32	Olr57_predicted	olfactory receptor 57 (predicted)	TGATCCTGCTCTCTTATGTTCTAATCATTCATTCTGTACTTTGCATTGCATCCAAGGAGG
A_44_P557303	olfactory receptor 575 (predicted)	NM_001000327	3q24	Olr575_predicted	olfactory receptor 575 (predicted)	CCTTCTCTCCTGCTCAGATACTCAAGTAAATTACCTGGTACTATTTACTGTTTATGGCTT
A_44_P165653	olfactory receptor 576 (predicted)	NM_001000328	3q24	Olr576_predicted	olfactory receptor 576 (predicted)	ATGGACAAGAAAAATTGTTCCTCTGTGGGTGAATTCATCTTCTTGGGAATTACCAATAAC
A_44_P365343	olfactory receptor 577 (predicted)	NM_001000567	3q24	Olr577_predicted	olfactory receptor 577 (predicted)	GTTTATAGCCTGACTGTAATTGCTAATCTAGGGATGGTCATATTAATTAAATTGGACAGC
A_44_P104784	olfactory receptor 578 (predicted)	NM_001000568	3q24	Olr578_predicted	olfactory receptor 578 (predicted)	ATGGATAAAGGAAATTGCTCCTCACACACTGAGTTTGTTTTACTGGGAATCACTAATGAC
A_44_P255015	olfactory receptor 581 (predicted)	NM_001000663	3q24	Olr581_predicted	olfactory receptor 581 (predicted)	CTCTAGACCAAGACAAAATGACATCAGTTTTTTACCTCCTCATTATCCCGATGATGAACC
A_44_P212622	olfactory receptor 583 (predicted)	NM_001000928	3q24	Olr583_predicted	olfactory receptor 583 (predicted)	ATGGACAATAGAAACTGCACATCTGTACCTGAATTTCTTCTGTTGGGAATTACCAACAAG
A_44_P301717	olfactory receptor 584 (predicted)	NM_001000661	3q24	Olr584_predicted	olfactory receptor 584 (predicted)	AGGAAAGTGTGCTTCCAATTATTGATTGGTGTTTATTCTGTGGCATTAGCAGATGCTTTG
A_44_P414353	olfactory receptor 586 (predicted)	NM_001000660	3q24	Olr586_predicted	olfactory receptor 586 (predicted)	TTAGCAATGTTTGTGTTTTCTGGGTTTGTTGAGTTATGTACTATTTCAGGACTTCTTGTC
A_44_P287945	olfactory receptor 587 (predicted)	NM_001000659	3q24	Olr587_predicted	olfactory receptor 587 (predicted)	CAAGATGTTGATAGACATTTTCAGCAAGTACAAAACCATCCCATTTGTTGGTTGTGCCTT
A_44_P304159	olfactory receptor 588 (predicted)	NM_001000329	3q24	Olr588_predicted	olfactory receptor 588 (predicted)	CCAGCTCCCTATATTCCCCAAATACAGATAAAATCATCTCAGTGTTCTACACCATTATTA
A_44_P100068	olfactory receptor 59	NM_173293	1q32	Olr59	olfactory receptor 59	GGATAATTGAATACATTTGCTTTACCACCATGTTATATTGCTTCCTGTTTAACATCTGCC
A_44_P395616	olfactory receptor 590 (predicted)	NM_001000658	3q24	Olr590_predicted	olfactory receptor 590 (predicted)	TCACAATATTTCTAGTGGTCTATCTGATCAACCTCATTGGGAATCTTGGAATGATTGTTT
A_44_P470588	olfactory receptor 592 (predicted)	NM_001000330	3q24	Olr592_predicted	olfactory receptor 592 (predicted)	GCCTCATCATATTAATAACTAGGCTTGACCATACATTGCAAAAACCGATGTATTTTTTCC
A_44_P334822	olfactory receptor 594 (predicted)	NM_001000657	3q24	Olr594_predicted	olfactory receptor 594 (predicted)	TTATATAATTATCCTGGTTGGAAATTTCCTCATAATACTAACAACCAGTATGGACCCTGC
A_44_P146713	olfactory receptor 596 (predicted)	NM_001001056	3q24	Olr596_predicted	olfactory receptor 596 (predicted)	ATCCGTGGATGAATTTATTTTCTTAGGGATTACTAATAACCCTGGCAAAAATGTGGCCCT
A_44_P177575	olfactory receptor 597 (predicted)	NM_001000331	3q24	Olr597_predicted	olfactory receptor 597 (predicted)	CCAACTTTTGGCTGTGGTTTATGTAGTTGGTATTGTAGATGCCGTGGTACACACAACACT
A_44_P344247	olfactory receptor 598 (predicted)	NM_001000332	3q24	Olr598_predicted	olfactory receptor 598 (predicted)	CCTATTATTATCTTGCTCAGATACGGAGGTTAATGAACTAGTCATATTCACCCTATTTGG
A_44_P196316	olfactory receptor 6 (predicted)	NM_001000539	1q12	Olr6_predicted	olfactory receptor 6 (predicted)	TGGCTATGACTTCATGGCTAGGTGGGCTACTGGTCTCTATGGTCAAGACCACCTGCATTG
A_44_P339594	olfactory receptor 60 (predicted)	NM_001000748	1q32	Olr60_predicted	olfactory receptor 60 (predicted)	CCTTCTTGCTGAAACGACTGAACTACTGCCCTGGCAAGATCCTCCTGTCTCACTCATTCT
A_44_P217380	olfactory receptor 601 (predicted)	NM_001000512	3q24	Olr601_predicted	olfactory receptor 601 (predicted)	TCATTGTGCCAAAGATGTTCACTGATATTATCAACAAGGATAAAGTTATTTCTTACCGGG
A_44_P384036	olfactory receptor 602 (predicted)	NM_001000333	3q24	Olr602_predicted	olfactory receptor 602 (predicted)	AAGTGCTGTTGTTTGTTGTGGCTACCTTCAATGAGAGTGTTAGTATTGTGGTTATCTTCA
A_44_P240756	olfactory receptor 604 (predicted)	NM_001000656	3q24	Olr604_predicted	olfactory receptor 604 (predicted)	TGTCAGCACATTACTCATTATTCTGCTGTCTTACCTGTTCATTGTTGTCACTGTCCTTAA
A_44_P379451	olfactory receptor 606 (predicted)	NM_001000927	3q24	Olr606_predicted	olfactory receptor 606 (predicted)	GGGAATATTGGGATGATCTTATTAATCACAGTCAGTTCTAATTTACATATCCCCATGTAC
A_44_P550306	olfactory receptor 607 (predicted)	NM_001000334	3q24	Olr607_predicted	olfactory receptor 607 (predicted)	CATTCTCACTTCTTACGTGTTCATTTTTGTGACTGTGTTAAAAATCAAATCTGCTAGTGG
A_44_P113954	olfactory receptor 608 (predicted)	NM_001000655	3q24	Olr608_predicted	olfactory receptor 608 (predicted)	AGCTATTGGTGTCTGTCATGGGATCGTTCTTCTACTGTATTGTGTGCTCAAATCCAAAAG
A_44_P257417	olfactory receptor 609 (predicted)	NM_001000335	3q24	Olr609_predicted	olfactory receptor 609 (predicted)	CTTTCCTTGTAGCTGGAACATATATGTGGGGTATACTCTGTTCCATGACTATTACATACT
A_44_P423765	olfactory receptor 610 (predicted)	NM_001000336	3q24	Olr610_predicted	olfactory receptor 610 (predicted)	GCCTTAGAAATAAAGATGTAAAGGACACAGTCAGGAGACTCATCAGCTCAAAACTACACT
A_44_P505793	olfactory receptor 611 (predicted)	NM_001000926	3q24	Olr611_predicted	olfactory receptor 611 (predicted)	CATTTCTATATTTAGTGAAATTTCTAGTGTCTTGGTCACGCTAGCCTCATATGTGTTCAT
A_44_P280799	olfactory receptor 613 (predicted)	NM_001000654	3q24	Olr613_predicted	olfactory receptor 613 (predicted)	ATGGATAGGGGAAATTGCTCCTCTGTGAACAAATTTATTTTCTCAGGAATTACCAATAAC
A_44_P130416	olfactory receptor 614 (predicted)	NM_001000337	3q24	Olr614_predicted	olfactory receptor 614 (predicted)	CTGTTGCTATGTCTCATCAATTGTGTGGTCTCCTAATAGCTGGAAGTTATATGTGGGGAG
A_44_P198644	olfactory receptor 619 (predicted)	NM_001000338	3q24	Olr619_predicted	olfactory receptor 619 (predicted)	CTTGATGGGCTTAGTGACTTTCTTGGTCTTGTTGATATCATATGCTGTGATCTTATACAC
A_44_P397962	olfactory receptor 62 (predicted)	NM_001000129	1q32	Olr62_predicted	olfactory receptor 62 (predicted)	CTGTCTGATCCAAATGTTCTTTCTTCATTTCTTCTCTGTGGTAGAGTCCTCGGTGCTTTT
A_44_P153835	olfactory receptor 621 (predicted)	NM_001000652	3q24	Olr621_predicted	olfactory receptor 621 (predicted)	ATGCATAACAACACAGTGACTGAATTCATTCTGTTTGGATTAACACAGGATCCAGACAAA
A_44_P487000	olfactory receptor 623 (predicted)	NM_001000651	3q24	Olr623_predicted	olfactory receptor 623 (predicted)	AGATACAGTTCTCTCTTCAATCAACCCATGTACTATTTCCTCAGTCATTTATCTTCCATG
A_44_P360590	olfactory receptor 624 (predicted)	NM_001000650	3q24	Olr624_predicted	olfactory receptor 624 (predicted)	GACCACTAATCACTCTACCAATAGATAAAATGTTGTCTGTGTTTTATACAATAGGGACAC
A_44_P168008	olfactory receptor 625 (predicted)	NM_001000649	3q24	Olr625_predicted	olfactory receptor 625 (predicted)	CAGAGATGAAGACTGCCATAAAAAAGGTATGGTGTCAGAGAATATTTTTAGGAGAAAACC
A_44_P440302	olfactory receptor 629 (predicted)	NM_001001058	3q24	Olr629_predicted	olfactory receptor 629 (predicted)	ATCACTATTTCTGTGATATTTACCCTTTGCTGACTCTTTCTTGTACCAATACATACAGAG
A_44_P503395	olfactory receptor 63	NM_001000542	1q32	Olr63	olfactory receptor 63	AGAAGAGTTCCAGTTTTGGTTGGCTTTCCCATTATGTTCCCTCTACCTTATTGCTGTGCT
A_44_P273872	olfactory receptor 630 (predicted)	NM_001001059	3q24	Olr630_predicted	olfactory receptor 630 (predicted)	ACTTCTGTGATGTATATCCTTTACTAAAATTAGCTTGCACTGATACACAAAGAATTGGCC
A_44_P137467	olfactory receptor 631 (predicted)	NM_001000339	3q24	Olr631_predicted	olfactory receptor 631 (predicted)	TGTGTTGGAATCTGTTCATCCTTTTCTCAATTAGAAACAGTTCTCTGTTCACTCAACCCA
A_44_P440311	olfactory receptor 633 (predicted)	NM_001000648	3q24	Olr633_predicted	olfactory receptor 633 (predicted)	ATGCATAACAACAGTGTGACTGAATTTATTCTATTTGGATTGACACGGGATCCAGAGAAA
A_44_P186931	olfactory receptor 634 (predicted)	NM_001000647	3q24	Olr634_predicted	olfactory receptor 634 (predicted)	CTTATTTGGTTCATATGTGGTTATACTGTTCACATTAAGGAATTACTCTGCAGAAGGAAG
A_44_P519985	olfactory receptor 635 (predicted)	NM_001000646	3q24	Olr635_predicted	olfactory receptor 635 (predicted)	GCCTCTAAGATATACAACTATAATGAACCAGCACATCTGTGGTATATTGGTAATTCTTGC
A_44_P231337	olfactory receptor 637 (predicted)	NM_001001126	3q24	Olr637_predicted	olfactory receptor 637 (predicted)	TCTTGTGTCCACTCTTCAGCACAGATTTTCTTGGCCTTAAGATTACCATTCTGTGGCCCA
A_44_P337219	olfactory receptor 639 (predicted)	NM_001000340	3q24	Olr639_predicted	olfactory receptor 639 (predicted)	AATTACTCTGCGGAACAAAGACACAAAGCTCTTTCTACATGTGGATCCCATATCACTGTG
A_44_P315875	olfactory receptor 640 (predicted)	NM_001000644	3q24	Olr640_predicted	olfactory receptor 640 (predicted)	GACCACTAATCACTTTACCCATAGATAAGATGGTGTCTGTGTTTTATACAATAGCAACAC
A_44_P494020	olfactory receptor 641 (predicted)	NM_001000643	3q24	Olr641_predicted	olfactory receptor 641 (predicted)	TCATTATTCTAATTGCCTCTTACATAACTATCCTGTGTTCTCTCAAGACTCACAACTCTG
A_44_P339585	olfactory receptor 646 (predicted)	NM_001000642	3q24	Olr646_predicted	olfactory receptor 646 (predicted)	TATTCTCATTGCTTCCTACATTGTCATCCTATGCTCCCTTAAATCTTATAGTTCTGAAGG
A_44_P212617	olfactory receptor 648 (predicted)	NM_001000641	3q24	Olr648_predicted	olfactory receptor 648 (predicted)	ATCACAGTCTTTATTTTATTGGGACTTTCCCAAAATAAGAACACTGAAATCCTCTGCTTC
A_44_P285615	olfactory receptor 649 (predicted)	NM_001000640	3q24	Olr649_predicted	olfactory receptor 649 (predicted)	GATCTTGCTGATCTCCTATACAGTCATTCTCATGTCTCTGAGAAAGCAGTCATCAGAAGG
A_44_P158649	olfactory receptor 650 (predicted)	NM_001000639	3q24	Olr650_predicted	olfactory receptor 650 (predicted)	GGAGGCTTCAATCTCTTTCAACGAATGTATAATTCAAGTCTTCTCAATTCACTTATTTGG
A_44_P210317	olfactory receptor 651 (predicted)	NM_001000341	3q24	Olr651_predicted	olfactory receptor 651 (predicted)	CTGCTGAAGACAGCCTCCATCTCCTTCAATGAGTGCATAATTCAAGTCTTCACATTTCAT
A_44_P491705	olfactory receptor 652 (predicted)	NM_001000638	3q24	Olr652_predicted	olfactory receptor 652 (predicted)	TATATTTTACCTGCAGGAAATGAGAACAAGGATAAGGAGATTTCTGTGTTTTACACTGTG
A_44_P191652	olfactory receptor 654 (predicted)	NM_001000636	3q24	Olr654_predicted	olfactory receptor 654 (predicted)	CCTCTTTTGAATCTTGTCTGTGAAGATGTTCATGTTGTGAGTATTTTATCAATTGCCAAC
A_44_P377066	olfactory receptor 655 (predicted)	NM_001000342	3q24	Olr655_predicted	olfactory receptor 655 (predicted)	CACTCCATAAAAAGAAATCTATTAAATTCAATGGGTGCATGACCCAAGTTTTTGCAGAAC
A_44_P543187	olfactory receptor 657 (predicted)	NM_001000343	3q24	Olr657_predicted	olfactory receptor 657 (predicted)	CCTTTGGACAAGATGGTATCTATATTTTACTCAATTGGAACACCTTTTCTCAATCCTTTG
A_44_P250154	olfactory receptor 658 (predicted)	NM_001000344	3q24	Olr658_predicted	olfactory receptor 658 (predicted)	TCATGTCGTTAGTGTCTTAGCAATGGCTAACTCTGGGATGGTGCTAGTAGCCATTTTTAC
A_44_P416717	olfactory receptor 659 (predicted)	NM_001000345	3q24	Olr659_predicted	olfactory receptor 659 (predicted)	GTATCCAAATTCTTTTCATTATTGGATTACCTTTCTGTGGCCCTAATGTGATAGACCACT
A_44_P257378	olfactory receptor 660 (predicted)	NM_001000635	3q24	Olr660_predicted	olfactory receptor 660 (predicted)	CGCCCCAAGACTCATTGTCGATGCCCTCTCTAAAAAGAACATCATTTCCTACAATGAATG
A_44_P433210	olfactory receptor 661 (predicted)	NM_001000925	3q24	Olr661_predicted	olfactory receptor 661 (predicted)	CAGACAGGTATGCTACATTCTTGTGATAGGCTCAGTTTTTGGTGCTTTTATACACTCACT
A_44_P107190	olfactory receptor 662 (predicted)	NM_001001060	3q24	Olr662_predicted	olfactory receptor 662 (predicted)	AGATGATAGCTACATTTTATTCAATTGGGACACCTTTGCTTAATCCTCTGATTTACACAC
A_44_P123450	olfactory receptor 663 (predicted)	NM_001000346	3q24	Olr663_predicted	olfactory receptor 663 (predicted)	TAATTGTGGTGACCATTGTTTGTAGCCCAGCACTGATAGACTGCCCCATGTACTTCTTTT
A_44_P290304	olfactory receptor 664 (predicted)	NM_001000347	3q24	Olr664_predicted	olfactory receptor 664 (predicted)	TTGATCACTTCATGTGTGACTTGTTTCCATTACTGGAGTTGGCATGCACTAACACTTATG
A_44_P423725	olfactory receptor 665 (predicted)	NM_001000634	3q24	Olr665_predicted	olfactory receptor 665 (predicted)	CTTTGTCTACATTGGAACATTTGGGAGCAACATGACAATTGTGGTTACAATCATAAATAG
A_44_P172724	olfactory receptor 666 (predicted)	NM_001000924	3q24	Olr666_predicted	olfactory receptor 666 (predicted)	ATGCATAATCAGAGCTTTGTCAATGAATTCATACTCCTGGGATTTTCACAAAACCCCCAA
A_44_P456616	olfactory receptor 668 (predicted)	NM_001000348	3q24	Olr668_predicted	olfactory receptor 668 (predicted)	TATTGCATTTCTCTTTGTATACATTGCAACATTTGGGGGCAACATGATAATTGTGGTTAC
A_44_P163324	olfactory receptor 669 (predicted)	NM_001000349	3q24	Olr669_predicted	olfactory receptor 669 (predicted)	ATGTACAACCAGAGCTTTGTCAATGAATTTATACTTCTGGGGCTTTCACAAAACCCCCAA
A_44_P210278	olfactory receptor 670 (predicted)	NM_001000633	3q24	Olr670_predicted	olfactory receptor 670 (predicted)	GTTGAGAAAATCTTATTCATTATATTCTTATTGCTTTACCTTGCAACAATCGGGGGCAAC
A_44_P367541	olfactory receptor 671 (predicted)	NM_001001061	3q24	Olr671_predicted	olfactory receptor 671 (predicted)	TTTGTTCTTTTGATATTTGCAAACAGTGGTGCTATTTGCATCATAATCTTCTCCCTGTTG
A_44_P231378	olfactory receptor 672 (predicted)	NM_001000350	3q24	Olr672_predicted	olfactory receptor 672 (predicted)	ACCCCCAAGATAATTATAGACTGTTTCTATGAGAGAAAGATCATGTCCTTTGACTGTTGT
A_44_P430855	olfactory receptor 673 (predicted)	NM_001000351	3q24	Olr673_predicted	olfactory receptor 673 (predicted)	AAAGTTGAAAAAATACTGTTTTTTGTACTTTTATTGGTCTATCTGGCAACTGTAGGGGGC
A_44_P170462	olfactory receptor 674 (predicted)	NM_001000352	3q24	Olr674_predicted	olfactory receptor 674 (predicted)	TCGCATATAATTGTTGTGATTTTGTGCTTTGTTCCATGTCTGTTAATATATGCAAGACCC
A_44_P377024	olfactory receptor 675 (predicted)	NM_001000632	3q24	Olr675_predicted	olfactory receptor 675 (predicted)	TGCTTGCACTTCTTCTAGTGTCATCCCCAAGATAATTATAGACTGCTTCTCTGAGAGGAA
A_44_P167999	olfactory receptor 677 (predicted)	NM_001001062	3q24	Olr677_predicted	olfactory receptor 677 (predicted)	GCCTTTCTCAGAATCCCAGAATTGAGAAGATATTATTTGCTGTATTTCTGTTGGTGTACT
A_44_P369956	olfactory receptor 678 (predicted)	NM_001000353	3q24	Olr678_predicted	olfactory receptor 678 (predicted)	CTTCTACTGTTGTAACACCGAAGATGATCATAGGCTTCTTCTATGAAATGAAGACCATCT
A_44_P536232	olfactory receptor 679 (predicted)	NM_001000354	3q24	Olr679_predicted	olfactory receptor 679 (predicted)	ATTGGTCTATATTGCAACTATTGGGGGCAATATAATGATTGTGGTGACCATCATCTACAG
A_44_P283318	olfactory receptor 68 (predicted)	NM_001000133	1q32	Olr68_predicted	olfactory receptor 68 (predicted)	AGGAGCACAGCTTTGGTGCTTCCATTCCCTTTCACACTAAGGAAACTGAAATACTGTCAA
A_44_P250114	olfactory receptor 681 (predicted)	NM_001000631	3q24	Olr681_predicted	olfactory receptor 681 (predicted)	TTTTTATTGGTCTATATTGCAACTATCGTGGGCAACATAATAATTCTGGTGACCATCATC
A_44_P243038	olfactory receptor 684 (predicted)	NM_001001378	3q24	Olr684_predicted	olfactory receptor 684 (predicted)	ATTTGATTGTAGGCTTTTTAAAAGATAAAAAGACAATCTCCTTCAGAGCTTGCATGCTCC
A_44_P409622	olfactory receptor 686 (predicted)	NM_001000355	3q24	Olr686_predicted	olfactory receptor 686 (predicted)	CTGCATTTTCCTTTGAGAAAAATGCTGTTGTATTTACCACAGTGTTGACACCATTGCTTA
A_44_P116381	olfactory receptor 687 (predicted)	NM_001000356	3q24	Olr687_predicted	olfactory receptor 687 (predicted)	GCATCTTAATATATGCTCGACCTACAGCCTTCTCCTCTGAGAAAAATGCTCTTGTATTTG
A_44_P557253	olfactory receptor 689 (predicted)	NM_001000997	3q24	Olr689_predicted	olfactory receptor 689 (predicted)	TGTTCTTTGTCCCATGCTTTTTAATATATGCACGACCCACTTCTGCCTTCTCTTCTGAAA
A_44_P489380	olfactory receptor 69 (predicted)	NM_001001280	1q32	Olr69_predicted	olfactory receptor 69 (predicted)	GTAGTGTGGCACTTATTTTCCCATTGCCTTTCATGCTCAAACGGTTCCCTTATTGTGGCT
A_44_P449704	olfactory receptor 690 (predicted)	NM_001000569	3q24	Olr690_predicted	olfactory receptor 690 (predicted)	TGTGGTACTCTAGTGGGAGTGGCTTGGGCAGGAGGATTTTTACACTCTATCATCCAAATT
A_44_P163290	olfactory receptor 691 (predicted)	NM_001000630	3q24	Olr691_predicted	olfactory receptor 691 (predicted)	GGATCACTATTTCTGTGATATTTACCCTTTGCTGACTCTTGCTTGCACCAATACAAGCAG
A_44_P430820	olfactory receptor 693 (predicted)	NM_001000629	3q24	Olr693_predicted	olfactory receptor 693 (predicted)	ATGGAGAATGCAAAGAATGTCACTGACTTTATTCTTTTGAGCATCTCAAAGATTCCAGAG
A_44_P156361	olfactory receptor 694 (predicted)	NM_001000357	3q24	Olr694_predicted	olfactory receptor 694 (predicted)	GTTTGTTTTCCTGTTTACTGTGTTGGCTAATTTGCTCATTGTCCTCACCATCTCCTTCAG
A_44_P170423	olfactory receptor 695 (predicted)	NM_001000628	3q24	Olr695_predicted	olfactory receptor 695 (predicted)	AGTCTTTGTTTTGTTGCTTATCTCCTATGCTTTTATCTTGATGTCTCTGAGATCACAGAG
A_44_P360580	olfactory receptor 696 (predicted)	NM_001001063	3q24	Olr696_predicted	olfactory receptor 696 (predicted)	CATATATGCGACCAGTAACAACTTTTCATATGGATAAAGCCATAGCAGTGTTTTACACAC
A_44_P320724	olfactory receptor 697 (predicted)	NM_001001064	3q24	Olr697_predicted	olfactory receptor 697 (predicted)	ATTTCCCATTGATAAGTCTGTTACTGTTGTCTTAACTTTCATAACTCCAATGCTGAACCC
A_44_P323236	olfactory receptor 698 (predicted)	NM_001000513	3q24	Olr698_predicted	olfactory receptor 698 (predicted)	TGAGGAGACTTTGGACCACTAAAATTACTTTAGTAGGAGAAATGTATTCTTCCTGCAGAA
A_44_P125761	olfactory receptor 7 (predicted)	NM_001000768	1q12	Olr7_predicted	olfactory receptor 7 (predicted)	ACGGCCTGTTTGTTATCTTTCTGACTCTTTACCTGCTGATCCTCTTAGAGAATATGCTAG
A_44_P203324	olfactory receptor 70 (predicted)	NM_001001269	1q32	Olr70_predicted	olfactory receptor 70 (predicted)	CTGCTCCATCTACTTAATAGTGATTTTAGGGAACCTTACCATTCTCCATGTCATCCGAAC
A_44_P369919	olfactory receptor 701 (predicted)	NM_001000627	3q24	Olr701_predicted	olfactory receptor 701 (predicted)	GATGGGGCAATTTGTGTCATCATCTTTATACTGTTGGTGATTTCTTATGGGGTCATTCTT
A_44_P426746	olfactory receptor 702 (predicted)	XM_230251	3q24	Olr702_predicted	olfactory receptor 702 (predicted)	CCTGTATGAAAAAACTTTGGTGTGAAAGATTAACTATGGAAAGATTAAGAGTGTTCCCTC
A_44_P264536	olfactory receptor 703 (predicted)	NM_001000359	3q24	Olr703_predicted	olfactory receptor 703 (predicted)	TGCCATGCAAAAACTCTGGTGTAAAACATCAACTACAGGCAGAGTAAGAGTGCACTCCAC
A_44_P536192	olfactory receptor 704 (predicted)	NM_001000626	3q24	Olr704_predicted	olfactory receptor 704 (predicted)	GCTGGAGGCCTTACCCACTCTGTAGCTCAACTTCTCTTTGTATATAACCTTCCCTTTTGT
A_44_P463625	olfactory receptor 705 (predicted)	NM_001000570	3q24	Olr705_predicted	olfactory receptor 705 (predicted)	CCAACGTTCCTATTGATAAATATATCGCTGTGTTTTATACAGTTGTTAGCCCCATGTTGA
A_44_P447403	olfactory receptor 707 (predicted)	NM_001001065	3q24	Olr707_predicted	olfactory receptor 707 (predicted)	ACTTGGCCATCATGAATCGAAGGGTTTGCATCACTTTGTTGATATTTGCCTGGACTGGAG
A_44_P113942	olfactory receptor 709 (predicted)	NM_001001066	3q24	Olr709_predicted	olfactory receptor 709 (predicted)	CCACTTCCATCTCACCAAAGTTGATTTTCGACTTGCTATGTGATGAAAAGTCCATCTCCT
A_44_P402604	olfactory receptor 710 (predicted)	NM_001000571	3q24	Olr710_predicted	olfactory receptor 710 (predicted)	GTTGCCAATAATGGAGCCATGTGTATGATAGTCTTTGTCCTTCTTCTATTCTCCTATGGA
A_44_P264496	olfactory receptor 711 (predicted)	NM_001000625	3q24	Olr711_predicted	olfactory receptor 711 (predicted)	CATCTTGCCCAAGTTGCTTACAGATTTACTTTGTGATAAGAAAGCCATCTCTGTCAAAGC
A_44_P189348	olfactory receptor 712 (predicted)	NM_001000624	3q24	Olr712_predicted	olfactory receptor 712 (predicted)	ACTTCATTGGACTTTCTGTCATTGGCAATAATGGGGCCATGTGTATAGTCATCTTTAGTC
A_44_P109532	olfactory receptor 713 (predicted)	NM_001000360	3q24	Olr713_predicted	olfactory receptor 713 (predicted)	TCTGCATATTTACTTCCTTTTTGTGGACCCAATGTCATTGACCATTTTATCTGTGATATG
A_44_P233688	olfactory receptor 714 (predicted)	NM_001000923	3q24	Olr714_predicted	olfactory receptor 714 (predicted)	GTATAGTCATCTTCATCCTACTTCTACTTTCTTATGCAATAATCCTAAGATCTCTCCAGA
A_44_P236001	olfactory receptor 715 (predicted)	NM_001000623	3q24	Olr715_predicted	olfactory receptor 715 (predicted)	TTGACTATAATGAATCGACAGGTTTGCATTCTCTTATTGGTGGTGTCCTGGGCAGGAGGA
A_44_P182321	olfactory receptor 717 (predicted)	NM_001000621	3q24	Olr717_predicted	olfactory receptor 717 (predicted)	CTATCTGTCACTCATAGATGCCCTTTATTCCAGTACTATTTTACCCAAGTTACTTATAGA
A_44_P276242	olfactory receptor 718 (predicted)	NM_001000361	3q24	Olr718_predicted	olfactory receptor 718 (predicted)	GGGGCAATCTGTATGGTGGTGTTTATTATTCTGCTAGCCTCCTATGGAATCATTCTAAAT
A_44_P426176	olfactory receptor 72 (predicted)	NM_001001284	1q32	Olr72_predicted	olfactory receptor 72 (predicted)	CCCTTTACACTAAAGAGGTTGAAATTCTGTAAGAAAAGTCTGTTATCTCATTCTTACTGC
A_44_P407239	olfactory receptor 720 (predicted)	NM_001001067	3q24	Olr720_predicted	olfactory receptor 720 (predicted)	TGGGTTTGTGTTGTGCTGTTGATATTATCTTGGATTGGAGGATTTTTGCACTCAGTGATT
A_44_P442695	olfactory receptor 721 (predicted)	NM_001000362	3q24	Olr721_predicted	olfactory receptor 721 (predicted)	GCGCCCAGTAATGACCTTCTCTATTGATAAAGCGGTGGCTGTATTTTATACCATGATAAC
A_44_P149225	olfactory receptor 722 (predicted)	NM_001000572	3q24	Olr722_predicted	olfactory receptor 722 (predicted)	TGCTATTCCTCTGTTAGCACCCCTAAACTGATAACAGATTCACTTTGTGAAAAGAAGACC
A_44_P316036	olfactory receptor 724 (predicted)	NM_001000573	3q24	Olr724_predicted	olfactory receptor 724 (predicted)	CCAGTGACCACTCTGCCACTTGATAAAGGTGTTGCTGTCTTTTATACTATGGTGGTTCCT
A_44_P482413	olfactory receptor 725 (predicted)	NM_001000514	3q24	Olr725_predicted	olfactory receptor 725 (predicted)	AGTGGTCCTCCTATTCTTTGTACCCTGCATATTCGTTTACCTTAGGCCCACAGTCATCTT
A_44_P529355	olfactory receptor 727 (predicted)	NM_001000619	3q24	Olr727_predicted	olfactory receptor 727 (predicted)	TTTTTTGCTGCAGCTGAAATCATCTTGCTGATTTCCATGGCCTATGATCGTTATGTAGCC
A_43_P16370	olfactory receptor 728	NM_001000363	3q24	Olr728	olfactory receptor 728	CTCATGTCACTGTTGTTGTCTTATTCCTTGTACCTTGTTCTTACCTGTACCTAAGGCCCA
A_44_P355997	olfactory receptor 729 (predicted)	NM_001000574	3q24	Olr729_predicted	olfactory receptor 729 (predicted)	GCGTCCATCAACTACTTTATCTATAGACAAAAACATGGCAGTATTTTATGGTATTCTGAC
A_44_P522454	olfactory receptor 731 (predicted)	NM_001000364	3q24	Olr731_predicted	olfactory receptor 731 (predicted)	TTTACATGAGGCCATCATCTACTCTGTCCATAGACAAAATAGTAGCTGTGTTTTATTGTA
A_44_P494031	olfactory receptor 733 (predicted)	NM_001000618	3q24	Olr733_predicted	olfactory receptor 733 (predicted)	GGTCCATGTGTCTTCATCTATTCGAGGCCTTCTGATACCCTGCCTGTAGACAAGATAATA
A_44_P552604	olfactory receptor 734 (predicted)	NM_001000617	3q24	Olr734_predicted	olfactory receptor 734 (predicted)	GATTGTTGCCAATGCGGGAACACTGTCTGTGATCATTTTTGTGGTCCTCTTAGCATCCTA
A_44_P259851	olfactory receptor 735 (predicted)	NM_001000922	3q24	Olr735_predicted	olfactory receptor 735 (predicted)	ACCTTCCTGATTAGCCTGCTAGTCATCATCAATGGTGGTTCCATCTCAGTGATCAGCTTT
A_44_P229007	olfactory receptor 736 (predicted)	NM_001001384	3q24	Olr736_predicted	olfactory receptor 736 (predicted)	TCCTTGTAGGATCAGCTTGGATAGGAGGCTTTGTGCATTCCTTTTCCCAGATCCTTCTTA
A_43_P16372	olfactory receptor 737	NM_001000616	3q24	Olr737	olfactory receptor 737	TTACATTGTTATCCTATATAACTTGAGGAATCACTCTGCTGAGGGGAGGCGCAAGGCTCT
A_44_P308827	olfactory receptor 74 (predicted)	NM_001000134	1q32	Olr74_predicted	olfactory receptor 74 (predicted)	GGACTGGAAAATTATCAATTCTGGGTTGCCTTTCCATTCTGTGTCATGTATGTTGTGGCA
A_44_P297059	olfactory receptor 741 (predicted)	NM_001000575	3q24	Olr741_predicted	olfactory receptor 741 (predicted)	TTGTAATGGCCAATAGTGGCTTAATTGCTCTGTGTTCCTTCCTTGTCTTGGTATCCTCCT
A_44_P496385	olfactory receptor 742 (predicted)	NM_001000576	3q24	Olr742_predicted	olfactory receptor 742 (predicted)	GAACCCCATTGTCTATACACTACGGAATACAGAAATGAAAAATGCTATAAGAATGTTCTG
A_44_P236047	olfactory receptor 744 (predicted)	NM_001000577	3q24	Olr744_predicted	olfactory receptor 744 (predicted)	AGGTTAAAACCATCTCACTGAAGGGCTGTCTGGTTCAGATATTCTTCTTCCATTTTTTGG
A_44_P435683	olfactory receptor 745 (predicted)	NM_001000578	3q24	Olr745_predicted	olfactory receptor 745 (predicted)	TGTGGTTGTTATATTTTTCGCACCCTGTGTCTTCATCTATCTGAGACCGACAGCCACTCT
A_44_P240747	olfactory receptor 747 (predicted)	NM_001001068	3q34	Olr747_predicted	olfactory receptor 747 (predicted)	CCTCAACAGTTCCTAAGTTGATTTCTGATCTGTACTCAGATCACAGTATCATTTCAATCC
A_44_P142049	olfactory receptor 748 (predicted)	NM_001000365	3q34	Olr748_predicted	olfactory receptor 748 (predicted)	ATTATACAAAGGTATCTGAATTTGTGTTTCTGGGACTTTCAACATCTAAGCAAATACGGC
A_44_P219699	olfactory receptor 749 (predicted)	NM_001000615	3q34	Olr749_predicted	olfactory receptor 749 (predicted)	AGATATGTAGCCATATGTAAACCCCTCCACTATTTAACCATCATGAACCCACGGATTTGC
A_44_P222081	olfactory receptor 75 (predicted)	NM_001001281	1q32	Olr75_predicted	olfactory receptor 75 (predicted)	TACAATGTCAACCACCTTGAGAATCCTGTGGTTTCAAGCAAACGAAATCAGTCTAGATTT
A_44_P475331	olfactory receptor 750 (predicted)	NM_001000366	3q34	Olr750_predicted	olfactory receptor 750 (predicted)	CATTCAATCAGCCAACTGGTTATAATTGTAAATCTTCCCTTCTGTGGATCCAGAGTTTTA
A_44_P182356	olfactory receptor 752 (predicted)	NM_001000367	3q34	Olr752_predicted	olfactory receptor 752 (predicted)	CATGGTAACATTCTCAATGCTCTACATCGGAATCATTTTGGGAAATCTCTTCATTGTCAT
A_44_P346517	olfactory receptor 753 (predicted)	NM_001000921	3q34	Olr753_predicted	olfactory receptor 753 (predicted)	TTGCTCATCTCTTACACTTATATTTTACTAACTGTTCAGCTTCACTCTAAAGATGGCTCA
A_44_P348952	olfactory receptor 754 (predicted)	NM_001000368	3q34	Olr754_predicted	olfactory receptor 754 (predicted)	ATCATGGATTATTGGATTTGTACATGCCATTAGTCAGATTCTCTTGATTTTGGATCTACC
A_44_P512906	olfactory receptor 756 (predicted)	NM_001000614	3q34	Olr756_predicted	olfactory receptor 756 (predicted)	AAAGAACTACAGATCTTCTTATTACTGCCATTTTCCACCCTCTACCTGATGGCTGTGGTA
A_44_P179893	olfactory receptor 757 (predicted)	NM_001000613	3q34	Olr757_predicted	olfactory receptor 757 (predicted)	ATGGATCCAATAAATGAAACTGTCGTTTTTGAATTTGTGTTGCTCGGACTCTCCAGTTCT
A_44_P515296	olfactory receptor 758 (predicted)	NM_001000369	3q34	Olr758_predicted	olfactory receptor 758 (predicted)	CTCACTCCTATCTTAAATCCTACTATCTATACTTTAAGGAATAAAGATATGAGGTTGGCC
A_44_P533844	olfactory receptor 760 (predicted)	NM_001001069	3q34	Olr760_predicted	olfactory receptor 760 (predicted)	ATTTGTACATGCTATGAGCCACTTGACAGTCATTGTGGAGCTGCCCTTTTGTGGACCTAA
A_44_P365291	olfactory receptor 766 (predicted)	NM_001000996	3q34	Olr766_predicted	olfactory receptor 766 (predicted)	CTTCCTGGACAATTGGCTTTATACATGGTATTATATATGTAGCAGTGATTGTGCACCTGC
A_44_P306425	olfactory receptor 767 (predicted)	NM_001000611	3q34	Olr767_predicted	olfactory receptor 767 (predicted)	GTAACTTGCTTTAGTCTCTTGCTCATATCCTATACTTACATCCTTATCACTGTTAGCCAG
A_44_P472856	olfactory receptor 768 (predicted)	NM_001000919	3q34	Olr768_predicted	olfactory receptor 768 (predicted)	TTATCACTGTTTGCCAAAGCACAAAAGCTGGGGTATTGAAGGCCTTGTCTACATGTGCTG
A_44_P388803	olfactory receptor 769 (predicted)	NM_001000371	3q34	Olr769_predicted	olfactory receptor 769 (predicted)	TTAATGAATGCTGAATGTGGTGTTCTGGCTGTAACCTGCTTTGTAGTGTTGCTTATTTCC
A_44_P400272	olfactory receptor 771 (predicted)	NM_001000610	3q34	Olr771_predicted	olfactory receptor 771 (predicted)	CTGCAACTACCTCTCTGTGGCCCATTGGAAATAGACAGTTTTTTCTGTGACATACCACTG
A_44_P139788	olfactory receptor 772 (predicted)	NM_001000609	3q34	Olr772_predicted	olfactory receptor 772 (predicted)	CTATCTGGAAATACTATTGTCATGTTCTTAATCATCACTGACAAGAATCTTCATTCTCCC
A_44_P262209	olfactory receptor 773 (predicted)	NM_001000373	3q34	Olr773_predicted	olfactory receptor 773 (predicted)	TTGAGTCACCTGGTAGTGATTGTAGAGCTGCCCTTTTGTAGTCCCAAGGAAATCGATAGT
A_44_P461231	olfactory receptor 774 (predicted)	NM_001000918	3q34	Olr774_predicted	olfactory receptor 774 (predicted)	TCTTGCCTTTTTTGATGCAGTTCTTACTCCTTTTCTGAACCCAGTCATCTACACATTCAG
A_44_P330282	olfactory receptor 775 (predicted)	NM_001000374	3q34	Olr775_predicted	olfactory receptor 775 (predicted)	AACGTTCTTTGTAGTGTTGCTTATTTCCTACACTTACATCCTTATCCTTGTTCACCAGAG
A_44_P200960	olfactory receptor 776 (predicted)	NM_001000608	3q34	Olr776_predicted	olfactory receptor 776 (predicted)	TCTGTTTATATATACATGGCCCCACCCTCACTCCCAGATAGACAAATTTCTTGCTCTTTT
A_44_P226701	olfactory receptor 777 (predicted)	NM_001000579	3q34	Olr777_predicted	olfactory receptor 777 (predicted)	CTCTTCTGTGCTCTACATATTAAGCATGAGTGGAAACATCCTCATTGTATTTTCTGTGAC
A_44_P393336	olfactory receptor 778 (predicted)	NM_001000607	3q34	Olr778_predicted	olfactory receptor 778 (predicted)	TGATTGCATTCTTTTTACTCATCATCTCCTATGTCTTTCTCCTCAACACTGTCCAGAAGC
A_44_P353541	olfactory receptor 779 (predicted)	NM_001000917	3q34	Olr779_predicted	olfactory receptor 779 (predicted)	CTTCATTGACTTAGGTGTTTCTTCTGTTACTTCCCCCAAGATGATTTATGATTTATTCAG
A_44_P175138	olfactory receptor 78 (predicted)	NM_001000135	1q32	Olr78_predicted	olfactory receptor 78 (predicted)	GATGCCAGGATCAACAGTGTCTATGGACTATGTGTAGTTATTGCTACACTAGGTGTGGAT
A_44_P480004	olfactory receptor 780 (predicted)	NM_001000606	3q34	Olr780_predicted	olfactory receptor 780 (predicted)	TTCCGTTTCTTCCCCCAAGATGATTTATGATTTATTCAGAAAGCACAAAGTCATCTCCTT
A_44_P529381	olfactory receptor 781 (predicted)	NM_001000375	3q34	Olr781_predicted	olfactory receptor 781 (predicted)	TGGCAATGATGAGAGTACTTAATCAGATAATGGGTTACAGACAACTTATTAAACACTTGC
A_44_P186948	olfactory receptor 782 (predicted)	NM_001000605	3q34	Olr782_predicted	olfactory receptor 782 (predicted)	TTCCTCTTAGCTAATCTCTCAGTCATTGATATGATGTTCTGCTCAATTACAGCTCCTAAG
A_44_P269204	olfactory receptor 783 (predicted)	NM_001000376	3q34	Olr783_predicted	olfactory receptor 783 (predicted)	AAACTTGCTTGTGTGGACACATATACTTTAGGGTTTATGGTTACTGCTAACAGTGGATTT
A_44_P146733	olfactory receptor 784 (predicted)	NM_001000604	3q34	Olr784_predicted	olfactory receptor 784 (predicted)	TCCTGGGACTCTCCAATAAGTGGGGAATCCAGTTGATTCTCTTCCTCTTTTCTTCTATGT
A_44_P313574	olfactory receptor 785 (predicted)	NM_001000603	3q34	Olr785_predicted	olfactory receptor 785 (predicted)	GCATAAAGTCATCTCTTTTAGAGGTTGTGTTACTCAAATCTTCTTCATCCATGTTATTGG
A_44_P273888	olfactory receptor 786 (predicted)	NM_001000916	3q34	Olr786_predicted	olfactory receptor 786 (predicted)	ATATCCAACTGCTGCTCTTTCTGGTATCCTCAATGTTCTATGTGGCATGCATAATGGGAA
A_44_P440321	olfactory receptor 788 (predicted)	NM_001000602	3q34	Olr788_predicted	olfactory receptor 788 (predicted)	CCATTCATGTCATTGGTGGTGTGGAGATGGTTTTACTCATCTCTATGGATTTTGACAGAT
A_44_P468283	olfactory receptor 789 (predicted)	NM_001000377	3q34	Olr789_predicted	olfactory receptor 789 (predicted)	TGTCCTTTGGTCCTTTGATATTTGTCTATACATGGCCTTCGCCCTCCACACACTTGGATA
A_44_P367564	olfactory receptor 790 (predicted)	NM_001000915	3q34	Olr790_predicted	olfactory receptor 790 (predicted)	GGATATGAAGATGGCTATGAAAGGAGTATGCAGACAGTTATTAAAATATGGGAAGATCTC
A_44_P107204	olfactory receptor 791 (predicted)	NM_001000580	3q34	Olr791_predicted	olfactory receptor 791 (predicted)	TTGGTCCTTTGATATTTGTTTATACATGGCCATCTCCCTCCATACACCTTGATAAATTTC
A_44_P341959	olfactory receptor 792 (predicted)	NM_001000378	3q34	Olr792_predicted	olfactory receptor 792 (predicted)	TGCTAGGCCTCACCAATTCATGGAGAATTCAGATTCTCCTTTTTCTGTTCTTCACAGTAT
A_44_P428516	olfactory receptor 795 (predicted)	NM_001000601	3q34	Olr795_predicted	olfactory receptor 795 (predicted)	TTAAACTTGCCTGTATAAACACCAACACATTGGAGTTTATGGTTACTGCCAATAGTGGGT
A_44_P168025	olfactory receptor 796 (predicted)	NM_001000600	3q34	Olr796_predicted	olfactory receptor 796 (predicted)	TTTACCTCTCTGTGGTCCTAATATATTGGATAGCTTCTACTGTGACCTTCCTCAATTTAT
A_44_P194029	olfactory receptor 799 (predicted)	NM_001000854	4q22	Olr799_predicted	olfactory receptor 799 (predicted)	TTTAATGGCAGTCTTTGTTCTTTTTGGTTCTTTGATCCCCACAATTGTGTCCTACACCTA
A_44_P146773	olfactory receptor 8 (predicted)	NM_001000113	1q12	Olr8_predicted	olfactory receptor 8 (predicted)	GGGCAATGCGACCAGAGTCCAGGAGTTTGTCCTGTTGGGCTTGTCCACAAGGCTTGGAAT
A_44_P215001	olfactory receptor 80 (predicted)	NM_001001270	1q32	Olr80_predicted	olfactory receptor 80 (predicted)	GTGTTGTATACATGATTGCTCTCTTAGGAAACTTAACCATATTGTCTGTGATCAAAACTG
A_44_P311216	olfactory receptor 801 (predicted)	NM_001001004	4q23	Olr801_predicted	olfactory receptor 801 (predicted)	ACTTAACTGTGGTCTCTATGTCTTATGGGATGGCCCTTTTCACACATATGGAGCCCACCT
A_44_P536185	olfactory receptor 802 (predicted)	NM_001000977	4q23	Olr802_predicted	olfactory receptor 802 (predicted)	ACAAAGATGTGAAGGCTGCCTTCAGTCGAGTTCTGATGAAAAACTTTGAGTCAAAGAATT
A_44_P360600	olfactory receptor 803 (predicted)	NM_001000853	4q23	Olr803_predicted	olfactory receptor 803 (predicted)	CTACAGTCTGAGGAACAAGGATGTAAAGGCTGCTTTCCATCAAGTTCTGAAGAAGAACTT
A_44_P320743	olfactory receptor 804 (predicted)	NM_001000852	4q23	Olr804_predicted	olfactory receptor 804 (predicted)	CGACTGGATCGCACACTAGCGCTGGTTTATACCAACGTCACACCACTTCTATATCCTCTC
A_44_P231327	olfactory receptor 806 (predicted)	NM_001000976	4q23	Olr806_predicted	olfactory receptor 806 (predicted)	CTCTGCCAATGAAGTTGCTATCATGGTATCAAGCATCATTCTCCTGATGACCCCTTTCTG
A_44_P487003	olfactory receptor 807 (predicted)	NM_001000851	4q23	Olr807_predicted	olfactory receptor 807 (predicted)	ACTGTCATCACCTTTCACCTGCCTATGTGCGCGAAGTATATTGATCACATAGCCTGTGAA
A_44_P447424	olfactory receptor 808 (predicted)	NM_001000850	4q23	Olr808_predicted	olfactory receptor 808 (predicted)	AGGAATAAGGAGGTAAAAGGAGCCTGGCAGAAACTATTAGGGAATTTATCTGGGTTCACA
A_44_P153849	olfactory receptor 809 (predicted)	NM_001000849	4q23	Olr809_predicted	olfactory receptor 809 (predicted)	TGGTCTCTCAAATTCACTAATGCAGACACTCATGATCTTTCAATTACCCTTCTGTCGTAC
A_44_P456574	olfactory receptor 810 (predicted)	NM_001000975	4q23	Olr810_predicted	olfactory receptor 810 (predicted)	AGTGTTCTGTCCATAGTGGATCTTTGCTATGGGAACAGTATTGCCCCACAAATGTTGGCT
A_44_P280813	olfactory receptor 811 (predicted)	NM_001000848	4q23	Olr811_predicted	olfactory receptor 811 (predicted)	CGACCCCGAGCTATCCATGCCTTCAACATGAACAAAGTTATTTCTATCTTCTATGCCATT
A_44_P113963	olfactory receptor 812 (predicted)	NM_001000847	4q23	Olr812_predicted	olfactory receptor 812 (predicted)	TGTTGGCAAACCTTCTCGCTAAGAAAAAATCTATTTCTTTTGCCCCGTGTATAATGCAGA
A_44_P170413	olfactory receptor 813 (predicted)	NM_001000846	4q23	Olr813_predicted	olfactory receptor 813 (predicted)	CATTGTCATGTACATCGGGCCTCAACATGGGAAGTCCAATGAGCAGAAGAAGTATCTCTT
A_44_P337177	olfactory receptor 816 (predicted)	NM_001000845	4q23	Olr816_predicted	olfactory receptor 816 (predicted)	AAGAAGAACCATCTTCTTCATTCCATGCCTAATGCAAACGTTCTTGTATCTGGCTTTTGC
A_44_P137417	olfactory receptor 818 (predicted)	NM_001000844	4q23	Olr818_predicted	olfactory receptor 818 (predicted)	TGTCCTTCTGGGACCATTCTCCTCAATTGTGGTCTCTTATGCATGTATCCTTGGTGCTAT
A_44_P381764	olfactory receptor 82 (predicted)	NM_001001282	1q32	Olr82_predicted	olfactory receptor 82 (predicted)	ATGTTAACATACAATGAAACTAATATCCATCCCTCAACCTTCATCCTCATTGGTATTCCT
A_44_P383992	olfactory receptor 821 (predicted)	NM_001000842	4q23	Olr821_predicted	olfactory receptor 821 (predicted)	TTTCTTGTTTTACAGTTTTTTCAACCCCATGCTGAACCCCCTGATCTACAGCCTGAGGAA
A_44_P123408	olfactory receptor 823 (predicted)	NM_001000992	4q42	Olr823_predicted	olfactory receptor 823 (predicted)	CTGACGCCTTTTATGGCATATTGAACTTCCTGATGACCATCGTGTCGTATGGCTTCATCA
A_44_P543137	olfactory receptor 824 (predicted)	NM_001000905	4q42	Olr824_predicted	olfactory receptor 824 (predicted)	AATTGTGCTTTTTGCTTCCTTTCTTATAGCCATCTTTGCATACAGCAATATAGTAGTCAC
A_44_P130360	olfactory receptor 825 (predicted)	NM_001000904	4q42	Olr825_predicted	olfactory receptor 825 (predicted)	GATGCTCTGTCCAAGGTTCAATTGCACAGATATCAGAGGATGAAGGCTCCTTTCCTTTGA
A_44_P423715	olfactory receptor 826 (predicted)	NM_001000903	4q42	Olr826_predicted	olfactory receptor 826 (predicted)	GATGCTCTGTCCAAGGTTCAATTACACAGATATCAGAGCAGGAAGGCTCCTTTGTCTTGA
A_44_P484680	olfactory receptor 827 (predicted)	NM_001000902	4q42	Olr827_predicted	olfactory receptor 827 (predicted)	TAACCTAGCTTTAATCGTGGTTTTTACTTCCTTTCTGATTGCTATCTTTGCATACAGCAA
A_44_P430807	olfactory receptor 828 (predicted)	NM_001000991	4q42	Olr828_predicted	olfactory receptor 828 (predicted)	GCTTCTCACAGGCCTTTATTGTTTTTATCCTGGGTGCAACAGTCTTTTTCCTTTTGGGTG
A_44_P151513	olfactory receptor 829 (predicted)	NM_001000901	4q42	Olr829_predicted	olfactory receptor 829 (predicted)	ATGGAATGGCTGATGGCAAAGGAAATAAAGAATGGGACTTTGGTCCTGGAGTTTATCTTT
A_44_P363070	olfactory receptor 83 (predicted)	NM_001000136	1q32	Olr83_predicted	olfactory receptor 83 (predicted)	CCCGTATGCTTGGCATATTTTGGTTTGATGCCCATGAAATAAACTTTGGTGGCTGTGTGG
A_44_P153825	olfactory receptor 830 (predicted)	NM_001000900	4q42	Olr830_predicted	olfactory receptor 830 (predicted)	GCGTCGCTTTGGTTATCCTTTTCACGTCTGTCCTTGCAGCAATATTTGCATACAGCAACA
A_44_P250094	olfactory receptor 831 (predicted)	NM_001000899	4q42	Olr831_predicted	olfactory receptor 831 (predicted)	CTGCGCAATAAGCAGGTTCACCAGGCTCTGAGGGAGAGACTGTCTAGAATAAAATTATCA
A_44_P290244	olfactory receptor 832 (predicted)	NM_001000898	4q42	Olr832_predicted	olfactory receptor 832 (predicted)	TGTCGCTTGTTTCATACAAGCCTTCGTCACTCTATTTATCGGGGCATTTGGTTCTCTTCT
A_44_P547934	olfactory receptor 833 (predicted)	NM_001000408	5q22	Olr833_predicted	olfactory receptor 833 (predicted)	TGTGCACACAGATGGCAGCAACAATCTGGGGGACAGGCTTTGCCAACTCACTCCTGCACT
A_44_P255059	olfactory receptor 834 (predicted)	NM_001000407	5q22	Olr834_predicted	olfactory receptor 834 (predicted)	CCCAAGAGCAAAGAGGCTCGTATCTCAGACCAGGTCTTTACAGTCCTCTACGCTGTGGTG
A_43_P16093	olfactory receptor 837	NM_001000897	5q22	Olr837	olfactory receptor 837	AGACAAGCAGGACCCTGCAGACAAGCTCATCTCCCTCTTCTATGGGGTGTTGACCCCCAT
A_44_P294776	olfactory receptor 839 (predicted)	NM_001000415	5q22	Olr839_predicted	olfactory receptor 839 (predicted)	TCACTGTGGTAATCATTTTTTATGGTACCATCCTCTTCATGTACGGGAAGCCCAAGTCCA
A_44_P540806	olfactory receptor 84 (predicted)	NM_001000137	1q32	Olr84_predicted	olfactory receptor 84 (predicted)	ATGAAGAGGAAACTGAGACATTTGACAGTTGGTATGTCTGTCTACAATAAGTCTGATGTC
A_44_P301772	olfactory receptor 841 (predicted)	NM_001000405	5q24	Olr841_predicted	olfactory receptor 841 (predicted)	CTCTGTGGTAATAACATCATCAATCATTTCACCTGTGAAATTCTGGCTCTCTTAAAAATG
A_44_P407247	olfactory receptor 844 (predicted)	NM_001000855	5q24	Olr844_predicted	olfactory receptor 844 (predicted)	CTACACAACATCTTCTGTTCCTTCAACATTGGTGAGCCAAATTTCCAAGAAAAGAAACGT
A_44_P501025	olfactory receptor 845 (predicted)	NM_001000404	5q24	Olr845_predicted	olfactory receptor 845 (predicted)	TAATGGGTCTTTCCGGATACCCAAAGGCCAAGATCGTTTATTTTGTTATCATTCTTGTTA
A_44_P208071	olfactory receptor 847 (predicted)	NM_001000403	5q24	Olr847_predicted	olfactory receptor 847 (predicted)	TTTCTATGTACGCAAAACCTAAGTCTCAAGATCTGACTGGGAAAGACAAGTTCCAAACTT
A_44_P374771	olfactory receptor 848 (predicted)	NM_001000402	5q24	Olr848_predicted	olfactory receptor 848 (predicted)	GGGTATAATGTTATTAATGATTTTACTTGTGAGGTCTTAGCTGTCCTCAAGCTAGCATGC
A_44_P533900	olfactory receptor 85 (predicted)	NM_001000138	1q32	Olr85_predicted	olfactory receptor 85 (predicted)	TGTTAGTGAGAACGTTTCTTTCTGTTATCCCATTTGTATTTCTCATACTCCGGTTGCCCT
A_44_P247824	olfactory receptor 850 (predicted)	NM_001000401	5q24	Olr850_predicted	olfactory receptor 850 (predicted)	TGCTACACAACATCTTTTGTTCCTTCAACATTGGTGAACCTCATTTCAAAGAAAGGAAAC
A_44_P414404	olfactory receptor 851 (predicted)	NM_001000400	5q24	Olr851_predicted	olfactory receptor 851 (predicted)	CTCACAGGGTCAAATCTCCTCTTTCTAGCAGTTCCGTTGTTAGTTATTGCCGTTTCTTAC
A_44_P121127	olfactory receptor 852 (predicted)	NM_001000399	5q24	Olr852_predicted	olfactory receptor 852 (predicted)	CTCATTGTCATCTCGTACTCATTAATCATCTCTAGCATTCTCAACATTCGCTCTGCTGAG
A_44_P287987	olfactory receptor 853 (predicted)	NM_001000398	5q24	Olr853_predicted	olfactory receptor 853 (predicted)	GGAGGTAAAAGAAGCTGTGAAGAAAGTTTTGAGCAAACATGTGTATCTACAGAAAATCTG
A_44_P454323	olfactory receptor 854 (predicted)	NM_001000582	5q24	Olr854_predicted	olfactory receptor 854 (predicted)	CATCAAACTCACAAGAAATAGACAAAATTATCTCGTTGCTTTATGGAGTGCTTACCCCTA
A_44_P160983	olfactory receptor 855 (predicted)	NM_001000409	5q36	Olr855_predicted	olfactory receptor 855 (predicted)	AGAAACCGCAGCTCTCTTACAGAGTTTGTCCTTCTAGGATTCTCTAGTGACACACGGATA
A_44_P327970	olfactory receptor 856 (predicted)	NM_001000515	5q36	Olr856_predicted	olfactory receptor 856 (predicted)	TGGCTCCTTATCAAACAGCGGCAAGAAAATGGCTCTCTTCTATAACATTGCCACAGCCTT
A_44_P395673	olfactory receptor 857 (predicted)	NM_001000583	5q36	Olr857_predicted	olfactory receptor 857 (predicted)	TGGGCTTCTCCAGCGAATCCCAGATCAGAATGGCCCTGTTTATCTTTTTTCTTCTTCTCT
A_44_P135120	olfactory receptor 858 (predicted)	NM_001000584	5q36	Olr858_predicted	olfactory receptor 858 (predicted)	CCAGAAGAAGACAATCTCTTACTCCAATTGTGTGACTCAAATGTTCATTTTCTTGGTGCT
A_44_P334875	olfactory receptor 859 (predicted)	NM_001000585	5q36	Olr859_predicted	olfactory receptor 859 (predicted)	TAATATAATCCTCTTCAACGTCTTCTTCTTCCTCTACCTTTCTACACTTGTGGGCAATGG
A_44_P240764	olfactory receptor 86 (predicted)	NM_001000747	1q32	Olr86_predicted	olfactory receptor 86 (predicted)	CCTGTTATTTATGGTGTTAGAACTAAGCAAATAAGAGAGAGGGTAGTTATGACCATCAGA
A_44_P177541	olfactory receptor 860 (predicted)	NM_001000822	5q36	Olr860_predicted	olfactory receptor 860 (predicted)	TTCTATGCTCCAGCCATTTGCATCTACATGTTGCCAAATTCTAGCTACTCTCCTGAGCAA
A_44_P334810	olfactory receptor 862 (predicted)	NM_001001071	5q36	Olr862_predicted	olfactory receptor 862 (predicted)	AGCCTGTGTATATGGCTAGCATCTGGGACTTGTGTCTGTGGTTTCTTCTCTGCTTTGTTA
A_44_P240800	olfactory receptor 865 (predicted)	NM_001000410	5q36	Olr865_predicted	olfactory receptor 865 (predicted)	GTGGTCTACAGTCTGAGAAACAGGGATATCAAGAGGGCATTTCTCAAGGTGATAGGACAT
A_44_P407282	olfactory receptor 866 (predicted)	NM_001000411	5q36	Olr866_predicted	olfactory receptor 866 (predicted)	CTTTTCCTCTTTATTGCATACTTTCTTCACCATGAGTTTACCTTATTGTGGGCCCAACAG
A_44_P114004	olfactory receptor 867 (predicted)	NM_001000412	5q36	Olr867_predicted	olfactory receptor 867 (predicted)	TATCAGGGTCTTGGATCTGTGGTTTATTTTCTTCTTTGTTGCATACTTATTTCACCATGA
A_44_P344205	olfactory receptor 868 (predicted)	NM_001000821	5q36	Olr868_predicted	olfactory receptor 868 (predicted)	AATTTATTCTAATTGGCTTCTCCAGAGACCCTGTGACCAACAACATCCTCTTCTTTGTCT
A_44_P280850	olfactory receptor 869 (predicted)	NM_001000413	5q36	Olr869_predicted	olfactory receptor 869 (predicted)	ATGTGGATGATTCCGGTGCACAACCAAAGTTGGGTTTCTGAGTTCATCCTGATCGGCTTC
A_44_P487049	olfactory receptor 87 (predicted)	NM_001000543	1q32	Olr87_predicted	olfactory receptor 87 (predicted)	TGGTAGCTGTCATGGCATCTATTGTGATAGGGAGACCTGTCCTTCTTGTCATCCCTTTTT
A_44_P447465	olfactory receptor 875 (predicted)	NM_001000054	7q11	Olr875_predicted	olfactory receptor 875 (predicted)	AGCTCTTTTCTACCTGTTCCTCCCACTTGTTTGTGGTCATTCTCTTTTTTGGGACTGGGA
A_44_P100087	olfactory receptor 876 (predicted)	NM_001000708	7q11	Olr876_predicted	olfactory receptor 876 (predicted)	TGTTACCTTGCTGGGCAACTCTCTGATTGTCTTCCTAACTCTGGCGGACCCTGCACTCCA
A_44_P205638	olfactory receptor 877 (predicted)	NM_001000707	7q11	Olr877_predicted	olfactory receptor 877 (predicted)	CTAAGGAATAAGCAAGTGAAACAAAGCTTCAAGGATATCACTAGAAAGATTGTGAATCTC
A_44_P153891	olfactory receptor 878 (predicted)	NM_001000497	7q11	Olr878_predicted	olfactory receptor 878 (predicted)	GCATCCAACAGGTTAAATCATTATTTCTGTGACTTTGAGCCTCTTCGAGAACTCTCCTGC
A_44_P320776	olfactory receptor 879 (predicted)	NM_001000586	7q11	Olr879_predicted	olfactory receptor 879 (predicted)	AATTATTGTCATCCCACCTTTTAGCATGAGCTTTAAGCTTGAGTTCTGTAACTCCAATGT
A_44_P194068	olfactory receptor 880 (predicted)	NM_001000055	7q11	Olr880_predicted	olfactory receptor 880 (predicted)	CTGCAGATAACCTGCTCAGACACGGTATTTATAGAGAAAATTGTCTTGGCTTTTGCCATA
A_44_P360645	olfactory receptor 881 (predicted)	NM_001000056	7q11	Olr881_predicted	olfactory receptor 881 (predicted)	CTTAGAAATCTTGTTCACATCAACTTGTATTCCTAGATACTTGTATAACCTAGCAACAGG
A_44_P428560	olfactory receptor 883 (predicted)	NM_001001358	7q11	Olr883_predicted	olfactory receptor 883 (predicted)	TCATTATAACGCTGGTGTGTGTTGTTCTCTCCTACATTAATATTATCAAGGCAGTTCTTA
A_44_P367600	olfactory receptor 889 (predicted)	NM_001000061	7q11	Olr889_predicted	olfactory receptor 889 (predicted)	ATGCACAGATACATGGTTTTTGGAGCAGACTGTCATTGCTTGTGCAGTGCTGACTTTCGT
A_44_P533869	olfactory receptor 89 (predicted)	NM_001000745	1q32	Olr89_predicted	olfactory receptor 89 (predicted)	TCGAGCAGTAGTGCTTGTAGGCCTGTTACCTCTTCTAATAAAAAGACTGCACCATTTTCA
A_44_P107240	olfactory receptor 892 (predicted)	NM_001000060	7q11	Olr892_predicted	olfactory receptor 892 (predicted)	GCAAGTGAAACAGGCATTCAGTGACTCTGTAAAGAGAATTTCACTTATATCAAAGAGCTA
A_44_P334830	olfactory receptor 894 (predicted)	NM_001000940	7q11	Olr894_predicted	olfactory receptor 894 (predicted)	CGTTTTGACCTTCGTGGACTCCCATCTACAAACACCAATGTATTTTTTCCTCCTGAATTT
A_44_P273929	olfactory receptor 896 (predicted)	NM_001000059	7q11	Olr896_predicted	olfactory receptor 896 (predicted)	CCCTCTTCTTCAACTTTCATGTTCAAATACAAAGTTTCTAGAAAGAATTGGGTTTTCCTG
A_44_P313608	olfactory receptor 901 (predicted)	NM_001000057	7q11	Olr901_predicted	olfactory receptor 901 (predicted)	TTGGTCATCTTTCCCCCACTGGCAATGGGTCTTGAGCTGAATTTCTGTGATTCTTGGATA
A_44_P480042	olfactory receptor 903 (predicted)	NM_001001361	7q11	Olr903_predicted	olfactory receptor 903 (predicted)	AAAGCATTTTCTACCTGTTCTTCCCACATGATTGTAGTTTCTATTACTTATGGTAGTTGC
A_44_P186979	olfactory receptor 905 (predicted)	NM_001001355	7q11	Olr905_predicted	olfactory receptor 905 (predicted)	CAGGTTGTGATTTTTATCTTTTTACTCATTGCTTACATGGTAAGTGTCACTGGAAACCTA
A_44_P546327	olfactory receptor 906 (predicted)	NM_001000706	7q11	Olr906_predicted	olfactory receptor 906 (predicted)	CATGGTTTTTAGAGACAATAGGCTTTTACTTTACATTTGTTACTCTGTTGTTCACACTGG
A_44_P393378	olfactory receptor 91 (predicted)	NM_001000139	1q32	Olr91_predicted	olfactory receptor 91 (predicted)	ATTTTACCTGTTCTCCTCAAGCGACTGCAACGGTTCCACTCCATTGTGATCGTTCATTCT
A_44_P520036	olfactory receptor 916 (predicted)	NM_001000587	7q11	Olr916_predicted	olfactory receptor 916 (predicted)	ACTCTGTCCTATGTACATATTGTCAAGACCATTCTAAGATTCCCCTCTGTCAAGCAAAGG
A_44_P353583	olfactory receptor 917 (predicted)	NM_001001354	7q11	Olr917_predicted	olfactory receptor 917 (predicted)	CATCAATAAGGGTGTGATGGTTCTCACTACTTCCATTGCCCCTATGCTAAACCCCTTCAT
A_44_P139828	olfactory receptor 92 (predicted)	NM_001000140	1q32	Olr92_predicted	olfactory receptor 92 (predicted)	ATTCTCCAGTTGTCTTTTCTGTCTTATCCCAGATTTTAGGGTACCATATGGCTCCCTACT
A_44_P461271	olfactory receptor 920 (predicted)	NM_001001356	7q11	Olr920_predicted	olfactory receptor 920 (predicted)	CACCACTTAGCCTGGGCCTCAATCTGGAATTCTGTGACTCTGTTATTGACCATTTTGTCT
A_44_P200998	olfactory receptor 921 (predicted)	NM_001001385	7q11	Olr921_predicted	olfactory receptor 921 (predicted)	ATCATCAAGACCATTTTGAGATTTCCCTCTGCCAAACAAAGAAAAAAGGCCTTTTCTACC
A_44_P465956	olfactory receptor 922 (predicted)	NM_001000705	7q11	Olr922_predicted	olfactory receptor 922 (predicted)	CCAATGTATTTCTTTCTCCGTAATTTCTCCCTTTTGGAAATCATGTTCACAACAGTGTGT
A_44_P346557	olfactory receptor 93 (predicted)	NM_001000141	1q32	Olr93_predicted	olfactory receptor 93 (predicted)	ACCAAGCGTTATAGCCTTGGTGCTGCTTTTGGCATTGGCTCCTGTGATTGTTTCTTCATT
A_44_P266847	olfactory receptor 931 (predicted)	NM_001000704	7q11	Olr931_predicted	olfactory receptor 931 (predicted)	GTATCTCTTTTGCTAAATTACTTTCTGAGTATGATAGGGAACTTAACTATCATTGCCCTC
A_44_P306465	olfactory receptor 932 (predicted)	NM_001001386	7q11	Olr932_predicted	olfactory receptor 932 (predicted)	AGACAAATCAATCTCCTATAATGCATGTGTTGCCCAACTATTTTTCTTTATCTTCCTTGG
A_44_P472896	olfactory receptor 936 (predicted)	NM_001001367	7q11	Olr936_predicted	olfactory receptor 936 (predicted)	CAGGTAAAACAAGCATTTAGTGATCTCATGAGAATGAAGCTTGCCTCAAAAGTGCTGATC
A_44_P179932	olfactory receptor 937 (predicted)	NM_001001387	7q11	Olr937_predicted	olfactory receptor 937 (predicted)	AATTCTGTGATAGTATTGTTGAACACTTTTTCTGTGACTACTCCCCCATCTTGAAGCTTT
A_44_P285601	olfactory receptor 94 (predicted)	NM_001001023	1q32	Olr94_predicted	olfactory receptor 94 (predicted)	TCCTTGTTCCTCCCTTAGCAAACCCAATGATCTATGGCATTAGAACCAAGACCATCAGAG
A_44_P512955	olfactory receptor 943 (predicted)	NM_001001368	7q11	Olr943_predicted	olfactory receptor 943 (predicted)	CTTCTCTTGTGATTACTCTCCTATTCTACAACTGTCTTGCTCAGATACAAAGCATTTAGA
A_44_P219739	olfactory receptor 947 (predicted)	NM_001001369	7q11	Olr947_predicted	olfactory receptor 947 (predicted)	TTGATATTCTTCTTTTTGCTGACCACATACTTACTAAGTGTAAGTGGAAACATGACCATC
A_44_P118734	olfactory receptor 95 (predicted)	NM_001001024	1q32	Olr95_predicted	olfactory receptor 95 (predicted)	CACCAAACGTTACAGCCTTAGTGTGGCCTCTGTCATTGGTTCTTGTGATGGTTTCTTCAT
A_44_P386487	olfactory receptor 950 (predicted)	NM_001001370	7q11	Olr950_predicted	olfactory receptor 950 (predicted)	GCTTTCAAGCAGGTGCTTCGCAGATTGTATTATTCTCAAAACAGTGAATTAAAATTTAGG
A_44_P552645	olfactory receptor 951 (predicted)	NM_001000073	7q11	Olr951_predicted	olfactory receptor 951 (predicted)	ACGCCTATGTATTTCTTTCTCCGTAATTTCTCCTTTCTGGAAATCATGTTCACAACAGTG
A_44_P259892	olfactory receptor 952 (predicted)	NM_001000074	7q11	Olr952_predicted	olfactory receptor 952 (predicted)	TTATCTATGTGAAGCCATCAGCAAATGAAAGAGCATCACTCACCAAAACAGTGGCTATTC
A_44_P526998	olfactory receptor 954 (predicted)	NM_001000703	7q11	Olr954_predicted	olfactory receptor 954 (predicted)	TTCCTATTTTTGTATTTCTATTTGTTGCCTACATGCTCAGCATAACTGGGAATCTGACTA
A_44_P494066	olfactory receptor 959 (predicted)	NM_001000486	7q11	Olr959_predicted	olfactory receptor 959 (predicted)	CAGGTGAAGGATGCTTTCAAGCAGGTGATTAACAGATTGTGTTATTCTCAAACTGTGAGT
A_44_P412022	olfactory receptor 96 (predicted)	NM_001001025	1q32	Olr96_predicted	olfactory receptor 96 (predicted)	TTCTGCCTCATCTACATTGTTGGGGTAACAGGAAATTGTTCCATCTTGCATATCGTGCGC
A_44_P233726	olfactory receptor 962 (predicted)	NM_001000487	7q11	Olr962_predicted	olfactory receptor 962 (predicted)	TGCTGGATCCTTGCCTTAAAACTCCAATGTATTTCTTTCCTCGTAATTTCTCCTTTCTGG
A_44_P974878	olfactory receptor 964 (predicted)	NM_001001073	7q11	Olr964_predicted	olfactory receptor 964 (predicted)	ACATGATTGTCATCTCCATCTCTTATGGCAGCTGCATTTTTATGTACATTAAACCCTCAG
A_44_P458909	olfactory receptor 982 (predicted)	NM_001000702	7q11	Olr982_predicted	olfactory receptor 982 (predicted)	TCCTTAGAAATTTCTCTTTCTTAGAAATCGCATTTACAACAGTTTCCATTCCTCGGTTCC
A_44_P327912	olfactory receptor 984 (predicted)	NM_001001074	7q11	Olr984_predicted	olfactory receptor 984 (predicted)	CATCGTTTTGACCTTCATAGACTCCAATCTACAAACACCAATGTATTTTTTCCTCCGGAA
A_44_P433243	olfactory receptor 987 (predicted)	NM_001000590	7q11	Olr987_predicted	olfactory receptor 987 (predicted)	GAGACAGAACAATTTCCTACAATTCTTGTGCAGCTCAACTATACTTCTTTTTTCTCTCAC
A_44_P168063	olfactory receptor 995 (predicted)	NM_001000938	7q11	Olr995_predicted	olfactory receptor 995 (predicted)	TCTTCATTTATATCAAACCTTCATCCAAGAATGATGCAGCTGTCAATAAAGGGATTTCAC
A_44_P125744	olfactory receptor 996 (predicted)	NM_001000700	7q11	Olr996_predicted	olfactory receptor 996 (predicted)	ACTTAGCCTGGGTCTCAATCTGGAATTCTGTGACTCTAATGTTATTGACCATTTTGTCTG
A_44_P351837	similar to olfactory receptor Olfr1289 (predicted)	XM_575198	3q34	RGD1561276_predicted	similar to olfactory receptor Olfr1289 (predicted)	TCTACACACGCAAAGTGATCTCTGTCAAGGGCTGCTTTACACAGATATTCCTCCTTCACT
A_43_P16374	putative olfactory receptor	XM_001070532	10		putative olfactory receptor	GGCCGCCATGATCACATACATGCGACCACAGGCCTACCATTCCTCCAAGCAGGACAAAGT
A_44_P107928		XM_233509	chr5:139484679-139484195		Rattus norvegicus similar to olfactory receptor GA_x6K02T2QD9B-18602750-18603691 (LOC298479), mRNA [XM_233509]	CACTTCTCTCTGTTGATGAAGCCTCAGGATGCACTATCTGACCCTGTGTTTTGGATGATT
A_44_P126522		XM_222421	chr7:4415415-4415474		Rattus norvegicus similar to olfactory receptor MOR110-6 (LOC288868), mRNA [XM_222421]	AAACAAACCATAGTCTCTGGTTTAGAGTTACATGGATTCAGCAAGGAGAAGAGGAACCGT
A_44_P133544		XM_345798	chr7:12683317-12683791		Rattus norvegicus similar to olfactory receptor GA_x6K02T2QGN0-3289955-3289014 (LOC366835), mRNA [XM_345798]	ATGGAGAAAGCTCCTGAGAAACAGCAGGACAATGGGACCTGGCCGGTGACAGAGTTCATC
A_44_P175396	similar to olfactory receptor 873	XM_001075871	8q13		similar to olfactory receptor 873	GGCTTGTTGGTTTTTCTATCTATTCTAATAAGCCTTTTGGTTTCTCAGCTGCATAATTCA
A_44_P184567	olfactory receptor gene Olr1384	NM_001002291	10q21		olfactory receptor gene Olr1384	GGCCTCTTTGTCTCTCTTGTAGGGTCTGAGGGGCTCTTGCTGGGACTCATGGCTTATGAT
A_44_P192600		XM_221683	chr11:18376922-18376981		Rattus norvegicus similar to olfactory receptor MOR202-8 (LOC304112), mRNA [XM_221683]	CACTGATAGAAGCCCTAAGATTGAAGACAACTACTGATTCCAAAGTAACAGAGATGGAGA
A_44_P250144	olfactory receptor gene Olr1686	NM_001001373	20p12		olfactory receptor gene Olr1686	GCTTTGAAGAGGCTGGTGAGGAAAGATGAAAGCACTGGAAAGCAAATTCTTTCCAAGTAG
A_44_P267660		XM_345786	chr7:6177349-6177408		Rattus norvegicus similar to olfactory receptor MOR110-5 (LOC366812), mRNA [XM_345786]	CAGGCAAGAGTCAACCAGTATTCTGTTAAGAGGACAAAATTCACTCAGAAGTAAATTCGC
A_44_P293303		XM_345782	chr7:5848741-5848682		Rattus norvegicus similar to olfactory receptor MOR114-1 (LOC366808), mRNA [XM_345782]	GAACCTCTTCATTTATACCTTAAGGATTGAACCTCTTCATTTATACCTTAAGGAACAAGC
A_44_P321053		XM_218228	chr1:65734393-65734334		Rattus norvegicus similar to olfactory receptor MOR222-3 (LOC292558), mRNA [XM_218228]	AATCTCTCTGCAGTATCTGTGTTCATTCTCCAAGGCTTCTCCACTGTTCCTGCATTACAG
A_44_P368143		XM_230074	chr3:68887835-68887894		Rattus norvegicus similar to olfactory receptor MOR213-5 (LOC295727), mRNA [XM_230074]	GGGAGCCTCATATCTGGGTGGTTTAATAAACTCTTTCATCATCACCAAAGACACATTTGC
A_44_P372431		XM_230113	3q24		olfactory receptor 513 (predicted); synonyms: Olr513, ratchr3-69700969-69700034_ORF; olfactory receptor gene Olr513; Rattus norvegicus olfactory receptor 513 (predicted) (Olr513_predicted), mRNA.	TCTGGTCTTGGCCGCTTTTAATTTGATATCCTCCCTTCTGGTGGTCCTTGTTTCTTACCT
A_44_P405293		XM_219035	chr1:162016095-162016036		Rattus norvegicus similar to olfactory receptor GA_x6K02T2PBJ9-6819097-6818150 (LOC293283), mRNA [XM_219035]	ATCTACTCCATTAAGACAAAGGAGATACGCCGAAGATTACTCAAGATGCTTTTCAGGGTC
A_44_P410516	olfactory receptor gene Olr1493	NM_001006609	10q24		olfactory receptor gene Olr1493	CTCTATTTATGTCCATCAGGTGATAATTTTAGTCTAAAGGGGTCTGCCATGGCTATGATG
A_44_P411999	olfactory receptor 29	NM_213731	20p12		olfactory receptor 29	ACCCATTGATATATACTCTTAGGAACAAAGAGGTGATGTTGGCTCTGAAAAGGAACTTTG
A_44_P448313		XM_220516	chr10:45938244-45938303		Rattus norvegicus similar to olfactory receptor GA_x6K02T0073K-490-1545 (LOC287365), mRNA [XM_220516]	TGTGTGGACACAAGCTGGGTAGAAGGCCTAGTTTTCATCCTGGCCATCCCTATTGTCCTC
A_44_P466746		XM_222442	chr7:6456043-6456101		Rattus norvegicus similar to olfactory receptor MOR108-4 (LOC288889), mRNA [XM_222442]	TAGCAACTTCTCCTTACAAATTTCATTTACTTCTGTCTGTAACCCTTAGGTTTTGGTCAG
A_44_P471082	similar to olfactory receptor Olr1374	XM_001073397	3q11		similar to olfactory receptor Olr1374	TCTGTTCTATGGAACTGTCTTTCTAGTGTATTTCCAGCCATCATCCTCCTATTCTGCAGA
A_44_P485534		XM_236167	chr8:42936020-42936079		Rattus norvegicus similar to olfactory receptor MOR223-3 (LOC300633), mRNA [XM_236167]	GAAGTGAAGAAAGCACTATTGAAAATAAATTTTGTCTCTGTGTTTACTCAGAGTAAATAA
A_44_P486088		XM_230263	chr3:74147578-74147637		Rattus norvegicus similar to olfactory receptor GA_x6K02T2Q125-51257221-51258135 (LOC295912), mRNA [XM_230263]	GATACAAGTATGGTTTCACAGTTGACTTATATTACAGCAAAGTGGCAGTTTGTACCAAGT
A_44_P508212	olfactory receptor gene Olr79	NM_001002270	1q32		olfactory receptor gene Olr79	CATCTGTGCTGTACTCACTTTCTATACACCAATGATTGGGCTATCCATGATCCGTCGCTA
A_44_P513500		XM_230155	chr3:71121369-71121310		Rattus norvegicus similar to olfactory receptor GA_x6K02T2Q125-49162076-49161138 (LOC295808), mRNA [XM_230155]	AATACTGCTGTTCACATTTAGTACCTTAGTGTTTGGGTCCAGCGTTGTTGGTGTCCTTCT
A_44_P518021	similar to olfactory receptor 508	XM_001077021	1		similar to olfactory receptor 508	ATTCCAGCAATCTCTTCAGGCTCAATCATTGTGGTAACTGTGTTTATCATTGCACTGTCT
A_44_P518445		XM_234865	chr7:14386699-14386758		Rattus norvegicus similar to olfactory receptor 10H1-like protein (LOC299575), mRNA [XM_234865]	CCACTGCCTGACATTTTCCCCTTTTGTACTTTGTGTGACAGCTTTAGGTCTATGACAGAC
A_44_P520565	similar to olfactory receptor 1024	XM_001071479	3		similar to olfactory receptor 1024	ATTTGCCTGGTTACTTTCCCTTACTTCTGGGGTACTATGGTAGGCACAATGCAGGTGATA
A_44_P539246		XM_222377	chr7:8166002-8166061		Rattus norvegicus similar to olfactory receptor MOR113-2 (LOC304632), mRNA [XM_222377]	CTTGTTACTATGGCAACTGGAGACAAAACCATTTCTTATAACAGTTGTGCCACTCAGGTG
