# Supplementary material for: RNA profiles of rat olfactory epithelia: individual and age related variations
Source: BMC Genomics. 2009 Dec 2;10:572. doi: 10.1186/1471-2164-10-572 (PMC2797534; doi:10.1186/1471-2164-10-572)
Supplement: Additional file 7 — GO terms characterizing the transcripts and OR genes up- or downregulated in the three different age groups. Differentially expressed genes: Newborn/Old rats (up-expressed in newborn rats/foldchange > = 5) [file 1471-2164-10-572-S7.XLS]

## Sheet: NB_Adult
	Differentially expressed genes : Newborn / Adult rats (up-expressed in newborn rats / foldchange >=5 )
	GO ID	GO category	Genes involved in the GO category	Involved genes / total genes (%)	Corrected p-value (Benjamini)
		Cell cycle
	GO:0007049	cell cycle	24	8.22%	0.00162112
	GO:0022402	cell cycle process	23	7.88%	0.000697371
	GO:0000278	mitotic cell cycle	17	5.82%	0.000697014
	GO:0007067	mitosis	12	4.11%	0.00439296
	GO:0051301	cell division	11	3.77%	0.00440398
	GO:0022403	cell cycle phase	18	6.16%	0.000745083
	GO:0000279	M phase	13	4.45%	0.0124478
	GO:0000087	M phase of mitotic cell cycle	12	4.11%	0.00494497
	GO:0051325	interphase	9	3.08%	0.00770868
	GO:0051329	interphase of mitotic cell cycle	9	3.08%	0.00740937
	GO:0051726	regulation of cell cycle	18	6.16%	0.000643866
	GO:0000074	regulation of progression through cell cycle	18	6.16%	0.000645036
	GO:0007010	cytoskeleton organization and biogenesis	19	6.51%	0.0410483
		Development / Neurogenesis
	GO:0032502	developmental process	71	24.32%	0.00143559
	GO:0007275	multicellular organismal development	61	20.89%	0.000725208
	GO:0048856	anatomical structure development	57	19.52%	0.000847514
	GO:0048731	system development	54	18.49%	0.000408678
	GO:0048513	organ development	39	13.36%	0.00776369
	GO:0022008	neurogenesis	19	6.51%	0.00665634
	GO:0048699	generation of neurons	18	6.16%	0.00629955
	GO:0030182	neuron differentiation	16	5.48%	0.0137749
		Others
	GO:0065007	biological regulation	94	32.19%	0.000592664
	GO:0050789	regulation of biological process	84	28.77%	0.000739548
	GO:0006811	ion transport	26	8.90%	0.0261798
	Differentially expressed genes : Newborn / Adult rats (up-expressed in adult rats / foldchange >=5 )
	GO ID	GO category	Genes involved in the GO category	Involved genes / total genes (%)	Corrected p-value (Benjamini)
		Sensory perception
	GO:0003008	system process	54	23.89%	0.00408612
	GO:0050896	response to stimulus	70	30.97%	0.0060444
	GO:0051606	detection of stimulus	37	16.37%	0.00734987
	GO:0050877	neurological system process	49	21.68%	0.00610793
	GO:0007600	sensory perception	47	20.80%	6.01611e-05
	GO:0007606	sensory perception of chemical stimulus	44	19.47%	2.89733e-05
	GO:0007608	sensory perception of smell	44	19.47%	2.34951e-05
	GO:0042221	response to chemical stimulus	45	19.91%	0.045234
	GO:0009593	detection of chemical stimulus	36	15.93%	0.00729206
	GO:0050906	detection of stimulus during sensory perception	36	15.93%	0.00876391
	GO:0050911	detection of chemical stimulus during sensory perception of smell	35	15.49%	0.0110884
	GO:0050907	detection of chemical stimulus during sensory perception	35	15.49%	0.0113085
		Other
	GO:0002504	antigen processing and presentation of peptide or polysaccharide antigen via MHC class II	6	2.65%	0.0444625

## Sheet: Adult_Old
	Differentially expressed genes : Adult / Old rats (up-expressed in adult rats / foldchange >=5 )
	GO ID	GO category	Genes involved in the GO category	Involved genes / total genes (%)	Corrected p-value (Benjamini)
		Development
	GO:0007275	multicellular organismal development	23	43.40%	7.62881e-05
	GO:0048771	tissue remodeling	11	20.75%	1.62868e-07
	GO:0046849	bone remodeling	11	20.75%	1.03842e-07
	GO:0032502	developmental process	26	49.06%	0.000169765
	GO:0048856	anatomical structure development	21	39.62%	0.000923149
	GO:0048731	system development	21	39.62%	8.79759e-05
	GO:0048513	organ development	20	37.74%	5.39215e-06
	GO:0001501	skeletal development	17	32.08%	2.15923e-13
	GO:0009888	tissue development	15	28.30%	1.81691e-08
	GO:0031214	biomineral formation	11	20.75%	3.84324e-08
	GO:0001503	ossification	11	20.75%	3.84324e-08
	GO:0030282	bone mineralization	4	7.55%	0.0447412
	GO:0030500	regulation of bone mineralization	4	7.55%	0.00840156
		Transport
	GO:0006820	anion transport	9	16.98%	7.42665e-05
	GO:0015698	inorganic anion transport	9	16.98%	1.36259e-05
	GO:0006817	phosphate transport	9	16.98%	1.35703e-07

## Sheet: NB_Old
	Differentially expressed genes : Newborn / Old rats (up-expressed in newborn rats / foldchange >=5 )
	GO ID	GO category	Genes involved in the GO category	Involved genes / total genes (%)	Corrected p-value (Benjamini)
		Cell cycle
	GO:0007049	cell cycle	39	14.08%	3.35332e-12
	GO:0022402	cell cycle process	36	13.00%	3.35332e-12
	GO:0008283	cell proliferation	27	9.75%	0.00920338
	GO:0000278	mitotic cell cycle	27	9.75%	6.52034e-12
	GO:0007067	mitosis	19	6.86%	4.09564e-09
	GO:0051301	cell division	15	5.42%	1.17933e-06
	GO:0022403	cell cycle phase	25	9.03%	2.44671e-09
	GO:0000279	M phase	20	7.22%	8.95583e-08
	GO:0000087	M phase of mitotic cell cycle	19	6.86%	5.92229e-09
	GO:0051325	interphase	10	3.61%	0.000869533
	GO:0051329	interphase of mitotic cell cycle	10	3.61%	0.000815968
	GO:0051726	regulation of cell cycle	25	9.03%	3.46482e-09
	GO:0000074	regulation of progression through cell cycle	25	9.03%	3.13575e-09
	GO:0007088	regulation of mitosis	10	3.61%	8.99293e-05
	GO:0000075	cell cycle checkpoint	7	2.53%	0.00580077
	GO:0007093	mitotic cell cycle checkpoint	5	1.81%	0.018548
	GO:0031577	spindle checkpoint	4	1.44%	0.0236004
	GO:0007051	spindle organization and biogenesis	6	2.17%	0.00155131
	GO:0007059	chromosome segregation	6	2.17%	0.0325856
	GO:0000910	cytokinesis	6	2.17%	0.0205448
		Development
	GO:0032502	developmental process	84	30.32%	4.40989e-08
	GO:0007275	multicellular organismal development	75	27.08%	2.47307e-10
	GO:0048856	anatomical structure development	69	24.91%	1.76311e-08
	GO:0048731	system development	66	23.83%	1.10704e-09
	GO:0048513	organ development	53	19.13%	1.09469e-08
	GO:0009653	anatomical structure morphogenesis	34	12.27%	0.00903195
	GO:0001501	skeletal development	20	7.22%	1.98596e-06
	GO:0009888	tissue development	19	6.86%	0.00188175
	GO:0048771	tissue remodeling	13	4.69%	0.00217253
	GO:0046849	bone remodeling	13	4.69%	0.00114983
	GO:0001503	ossification	11	3.97%	0.00676464
	GO:0031214	biomineral formation	11	3.97%	0.00676464
		Transport
	GO:0006811	ion transport	29	10.47%	0.00153528
	GO:0006820	anion transport	15	5.42%	0.000169486
	GO:0015698	inorganic anion transport	15	5.42%	1.16307e-05
	GO:0006817	phosphate transport	13	4.69%	6.08636e-07
		Biogenesis
	GO:0016043	cellular component organization and biogenesis	57	20.58%	0.0410482
	GO:0043062	extracellular structure organization and biogenesis	11	3.97%	0.000603194
	GO:0030198	extracellular matrix organization and biogenesis	8	2.89%	0.00185236
		Others
	GO:0051179	localization	68	24.55%	0.00680535
	GO:0051234	establishment of localization	60	21.66%	0.0185273
	GO:0022610	biological adhesion	29	10.47%	2.54717e-05
	GO:0007155	cell adhesion	29	10.47%	2.54717e-05
	GO:0035249	synaptic transmission, glutamatergic	5	1.81%	0.0322556
	Differentially expressed genes : Newborn / Old rats (up-expressed in old rats / foldchange >=5 )
	GO ID	GO category	Genes involved in the GO category	Involved genes / total genes (%)	Corrected p-value (Benjamini)
		Sensory perception
	GO:0032501	multicellular organismal process	148	51.39%	3.81249e-18
	GO:0007154	cell communication	144	50.00%	3.28626e-14
	GO:0007165	signal transduction	142	49.31%	4.18111e-17
	GO:0007166	cell surface receptor linked signal transduction	122	42.36%	1.64136e-23
	GO:0007186	G-protein coupled receptor protein signaling pathway	118	40.97%	2.18458e-31
	GO:0003008	system process	137	47.57%	3.46368e-41
	GO:0050896	response to stimulus	160	55.56%	1.30789e-37
	GO:0050877	neurological system process	131	45.49%	4.11038e-42
	GO:0042221	response to chemical stimulus	125	43.40%	4.71495e-38
	GO:0007600	sensory perception	124	43.06%	1.57573e-47
	GO:0007606	sensory perception of chemical stimulus	119	41.32%	9.94136e-50
	GO:0007608	sensory perception of smell	119	41.32%	7.38027e-51
	GO:0051606	detection of stimulus	109	37.85%	5.61693e-42
	GO:0009593	detection of chemical stimulus	108	37.50%	2.74884e-42
	GO:0050906	detection of stimulus during sensory perception	108	37.50%	5.33741e-42
	GO:0050907	detection of chemical stimulus during sensory perception	107	37.15%	5.84554e-42
	GO:0050911	detection of chemical stimulus during sensory perception of smell	107	37.15%	4.00457e-42
		Antigen processing
	GO:0048002	antigen processing and presentation of peptide antigen	9	3.12%	0.0300658
	GO:0002504	antigen processing and presentation of peptide or polysaccharide antigen via MHC class II	7	2.43%	0.0179081
