# Supplementary material for: RNA profiles of rat olfactory epithelia: individual and age related variations
Source: BMC Genomics. 2009 Dec 2;10:572. doi: 10.1186/1471-2164-10-572 (PMC2797534; doi:10.1186/1471-2164-10-572)
Supplement: Additional file 8 — Oligonucleotides used for RTqPCR. This XLS file contains Oligonucleotides used for RTqPCR. [file 1471-2164-10-572-S8.XLS]

## Sheet: Primers
Gene Name		Subfamily	Forward Primer	Reverse Primer	Product Size
1-77*	Olr43**	51F*	GTGCTGCACCGAGTGGAGA	CCTGACGGATCTGCTTTGACTT	127
1-83	Olr49	51AE	TCTACCGAGGATCGCTGGAA	AATCGGTTAATGAGTGCCAAGAG	104
1-110	Olr78	51N	TGAGTATCGCATCCCGTGAA	GAAGCGATGGACCATTGACA	116
1-178	Olr148	52C	ACGCTCAACACAAGGCTCTGA	TGACCAAAACGGTGGGTAAGA	103
1-186	Olr156	52Y	CACCTGCTCAGCCCACTTCT	ATAATGTGAGCATGAGGAGGAATG	108
1-187	Olr157	52L	CACGTCCCACTCCACATTCA	TTGGCAACCCTCTCACGAA	116
1-240	Olr215	14F	CTGTGCAGACACCTCCACATATA	CAGGATGGCAGCAAGAGC	82
1-248	Olr223	6S	TGATCTTCATGTACGTCCGACCT	CAGGCAGTAGATGATTGGGTTG	113
1-249	Olr224	6S	TCAGCTGTGTATGCTGTCCTCA	CCACCTCCCAGAGTCTTCTTGAT	101
1-250	Olr226	6U	CCAGGCCTAAGGCACTCTCA	GCGCAAGCAGTAGATGATGG	101
1-253	Olr229	2G	TGGGCTCCTAGTATCCCTGA	TGACTGTGTTCTGCCCTTGA	71
1-268	Olr246	5Y	AAATGTCCCCATCAATCTGC	TTCATGCATCCACCCAAGTA	61
1-282	Olr263	5Y	CCAATATGCTTATCAACTTCCTGACT	GAAGCATTCAACTGATCCAAGG	104
1-330	Olr319	10G	CGGATCCGGTCTGCTGAA	GACACCATTCTGCCCATCTCA	146
1-343	Olr332	5AG	GCTGTCCTTAGGATCAACTCAGCT	CATGAAGAGACCAGAGCCATAGAAG	105
1-346	Olr337	5AG	TGCTGCTGTCATGAGGATTCA	GGTATGAGAAGAGACCAGAGCCAT	113
1-370	Olr365	5AS	TGTGTCCATCTTCTTTGGTTCA	TTGTCTGTATCCATTGAGTGACTG	75
1-381	Olr377	5AH	CATGCACCTCCCACCTCACT	CAACTCGGTCCCTCTCTGAGAA	102
1-386	Olr382	5AJ	TTTCCTACCTGCTCATCATCAAGA	TTCTAGGGATGTCTCTGAACCACTT	161
3-20	Olr413	7O2	TGTGGCTCCCACCTCTCTG	AAGCAATTACACCCTTGTCACTAGAA	103
3-34	Olr428	7R	TCATCATCCTAGCCATCCAT	AATGACAAGTTGCTGAGGAAAAA	73
3-38	Olr434	5P	ACACGGACAAGATGGCATCA	AGTGCGCCGGAAGGCT	107
3-50	Olr448	5N	GTGCAGATACTCAGATGAATAAACG	AGATGATCATACCACTGAATACACCT	78
3-60	Olr461	2H	TCAGCCTCTGGGAGGTACAAG	AATACTGCAATGACCTTACCACCA	143
3-83	Olr484	5C	TGCAACCTCAGACTAACCACTCA	TTCACGTCCTTGTTCCTCAGG	115
3-84	Olr485	5A	TCCAAAGCCTTCTCTACATGCA	ACACAGAGGCCATTTTATCAATTTC	127
3-97	Olr500	5A	AAATACAATCTCAAACGTTGACTGA	ACCTGAAGCTCAGCGTGGTA	67
3-121	Olr529	5M	TTATGATAGGTATGTAGCCATCTGTAGT	TACAGCTCCAAACACATATGACAG	106
3-142	Olr554	12A	ACCCTCTCATCATGAACAATAGTCT	CTATATGAACAGGAACTCCACTTATCC	78
3-225	Olr646	4A	TTCCAATAGACAAAGCAATGGCT	TGGCACCCCTGTTTTCTACAC	130
3-227	Olr649	4E	ATCAGAAGGGAGGCGCAAA	TGTCAGGTCGCATATACATGAAAGT	101
3-288	Olr717	4B	TTGGTACAATTGTTTGTAGAGCATT	GCGATCATAGGCCATAAAAACT	75
3-289	Olr718	4B	TGCACACTCTGTGGCTCAA	GTCACAGGCAAAGTGGTCAA	82
3-291	Olr720	4B	TTAATCAGGAAGGGAGGTGGAA	TTAGCAGGTCGTGCATACATGAA	106
3-337	Olr769	4AF	CCACTGGTAATCAAGCTAGCG	TTCGAACTCTGGCGAACG	146
3-349	Olr781	4S	TTCACACACTTGGATAAATTTCTGT	TTGTCTGTAACCCATTATCTGATTAAG	141
4-3	Olr799	9A	AGACCCAGGCAGCCGACTAT	AACGGTTCACTCCATCACGAA	132
4-14	Olr811	6T	TCCATGCCTTCAACATGAACA	TTCTTTGACCTCTCGGTTCCTTA	104
4-31	Olr831	6G	GGAGTCTTGTTTTACGAGTGCA	CTGTCCACTGACATCACAGCTATA	159
5-22	Olr855	2I	CAACTCAAGGGCGGATCAAG	AAGGCAGAGATGACATTGTAGAACA	163
5-29	Olr862	2K	TGTTTGGTGCCCTGGGTAC	CAGACACAAGTCCCAGATGCT	145
7-13	Olr889	6D	CATCATGGACAACAAAGTTTGTG	AGAACCATGCCAAGGGGTAT	90
7-153	Olr1064	6AJ	AATTTTTCCTCCCCTCCTCA	TCTACAGTGTTGGCTGCACA	60
8-7	Olr1121	7F	TCTGGCCTCCTATGCTCGAA	ACTACAGAGAGGTGCGAGCTACAG	102
8-11	Olr1125	7B2	TGTACACTGTGGTCACTCCCATG	GGAGCTGTTATTCGAGAGATGAGTTT	103
8-74	Olr1202	5AO	ATCCAAAGCCTTTGGCACAT	CATTGACCCAGGGAAAGACGT	103
8-88	Olr1219	5AO	TTCAGTTGTCATCAGGTAAGGGTTTA	TTTCCCTTGATTCACTGATTCATC	140
8-102	Olr1234	5AO	GAGGAGAACACCATCTCCTATGA	AGATCATAGGGGACATGACAGTTA	160
8-105	Olr1237	5AO	GCTCTCCTGCACAAGCACTG	GTGGTAACAATGATGTTGATGATAACTATT	75
8-162	Olr1302	5AP	CACAGGTTTAATGGTTAGAATTCGA	TCAAGAGGGGAAGAAGATCG	80
10-2	Olr1356	15C	TCAGGACCAGGGAAAATTCATT	TTCCTTTCCCCAGCAGTCTTC	125
10-29	Olr1384	14D	GTCTGAGGGGCTCTTGCTG	CCCAAGAGCTCCCAATG	122
10-31	Olr1386	14D	CACAGTTCTTACTCCCATGCTCA	AATGCTGGCTGCCAACCTT	110
10-46	Olr1401	15J	GTGGCCCAACTCTGCATAG	AGAGAACAGGGTGCATAATGG	130
10-51	Olr1407	7L	CCTACATCTTCTCTAAGGTTCTGAAGTTAA	CATAGAAGAGGGAGACCACAGTGAG	102
10-59	Olr1415	14Q	AGTGACCCCCATGCTCAATC	TGACTCTGTCACGGCTGCA	104
10-72	Olr1431	15V	CGCTGAGGGAGACAAACTGAT	TCATGGCACCCTGCACTTC	104
10-87	Olr1448	14M	CACCTTGGTTGGTCTTTTCA	TTCGGTCCAGCCTGATTAGA	125
11-15	Olr1541	5U	TTTTTCATTTGGAATCAGTGG	TGGGTAAAGTAAAGGTTTGCATATA	97
11-39	Olr1568	14I	ACACAGTTCTCACCCCAATGCT	TTGCAAAACAAATTCTGTGAGTCA	102
11-41	Olr1570	14B	CCACCTGTTCCTCTCACCTCA	GGATCGTGTAGAAAGCTGACACTATT	126
13-1	Olr1576	10A	AGAAGAAAGCCTTTGCCACCT	CTACTGAACTTTCTGACTTGGGTTTG	105
13-5	Olr1583	10A	CATGAAACCTAAGTCCCAGAGCTT	TTGACCTCCTTATTCCGCAGAC	117
13-10	Olr1588	6AE	GAATCATTGGTGCTGTGCTGA	CAGCTAAAGTGCGGTCAAGAGTC	168
13-14	Olr1592	6AD	AGGCACAAGGCTTTCTCCACT	GAATAGGTGGCCGAGAATCTCA	101
13-15	Olr1593	6AD	ACTTGTGCTGCCCATCTCG	TGCAATCGCTGTGTCTAACACTG	108
13-16	Olr1595	6AD	CTGATCCTTCTACCTGAGATTGTG	CGTGAAATCACAGAATATCTGAGA	87
13-23	Olr1602	6V	CGTCAGCTCAGGGTCGTCA	TGAGCTTAGGACGGGCATATGT	108
15-1	Olr1605	14E	CTCCCATGTTGAACCCACTCAT	GGCACATGTCTCACTCGGAA	115
15-3	Olr1606	14E	TCCTCACACCCATGCTGAAC	GAAGTGTTTGGCCGCTCGT	116
15-4	Olr1607	14E	TCACACCCCACTCAAGGACA	CTGCCACATCTCTGTTCCTCAG	101
15-11	Olr1614	6Z	AGGACAAGCAAAGGGTATGCA	TCATTTCTTTATTTCGGAGGCTGTA	101
15-39	Olr1643	4P	ACCTGCTCAGCCCACTTCAT	GGATACCACCTTGTCGATGGA	102
17-1	Olr1652	5BA	CCTCCCACTTGATTGGTGTC	GGCTGCGCATACATGAAGA	61
17-2	Olr1653	17E	CTGCGACTAACACCCATTCC	TTCACTGCCTGCCAAAAATATA	80
17-7	Olr1658	15A	GACACAAAGCTTCTCAGGACCA	AGCGCTCCCTTTACATCCTTG	115
17-9	Olr1660	15A	CACCATTGTCATCCCCAGTCT	TTGGCAGAATGCTTGCACAT	105
17-13	Olr1664	15P	GGTTCATTGTAGCGACGGTACTT	TGGTCCATAGAAAAGAGTCACAACA	107
20-34	Olr1702	15R	CAAGCACCGCTGTCTATATTCAT	GGTGATAAACTTCCCCTGACTC	65
20-56	Olr1730	3F	TCCTGAGGATCCGCTCCTCT	AGGATTCATCATGGGTGTCACA	188
20-67	Olr1743	6AV	CCTATGCTCAGATTGTGGTGACTG	TGAGTGTTCCATAGAATGTGGACA	117
Hprt			GACCGGTTCTGTCATGTCG	ACCTGGTTCATCATCACTAATCAC	61
Gapdh			CATTCTTCCACCTTTGATGC	ATGTAGGCCATGAGGTCCAC	122
Gaolf			TGCAGGAGAAGATCCCAAAGTT	CACGACAATCGTTGAACACTCTG	161
Suclg1			GGTTATTTGCCAGGGTTTCA	TTGGTGCCGTACTCCAAAG	72
Hprt :	hypoxanthine phosphoribosyltransferase
Gapdh :	glyceraldehyde 3-phosphate dehydrogenase
Gaolf :	guanine nucleotide binding protein, alpha stimulating, olfactory type
Suclg1 :	succinate-CoA ligase, alpha subunit
*	Quignon P, Giraud M, Rimbault M, Lavigne P, Tacher S, Morin E, Retout E, Valin AS, Lindblad-Toh K, Nicolas J et al: The dog and rat olfactory receptor repertoires. Genome Biol 2005, 6(10):R83
**	Gibbs RA, Weinstock GM, Metzker ML, Muzny DM, Sodergren EJ, Scherer S, Scott G, Steffen D, Worley KC, Burch PE et al: Genome sequence of the Brown Norway rat yields insights into mammalian evolution. Nature 2004, 428(6982):493-521.
